# Supplementary material for: Blood methylation pattern reflects epigenetic remodelling in adipose tissue after bariatric surgery
Source: eBioMedicine. 2024 Jul 13;106:105242. doi: 10.1016/j.ebiom.2024.105242 (PMC11284569; doi:10.1016/j.ebiom.2024.105242)
Supplement: Supplementary Tables [file mmc2.xlsx]

## Sheet: S1 Validation Cohorts
Table S1| Characteristics of validation cohorts
	blood validation cohort						adipose tissue validation cohort
	N pre	pre surgery	N post	post surgery	delta post-pre	P value post vs pre	N pre	pre surgery	N post	post surgery	delta post-pre	P value post vs pre
Sex (female/male)	3/6						29/15
Age (years)	9	51.6 ± 9.0					44	43.5 [25;62]	44	46.5 [28;64]	2 [0;7]
BMI (kg/m²)	9	52.4 [43.2;61.0]	9	35.2 [30.8;38.8]	-18.2 [-22.5;-12.4]	0.004	44	52.6 [38.8;85.5]	44	38.9 [25.3;50.9]	-14.6 [-39;-5.2]	7.88x10-9
bodyfat (%)	9	43.9 [32.9;56.1]	8	26.5 [23.9;42.3]	-14.6 [-27.2;-0.7]	0.004	18	46.2 [37.3;57.7]	18	39.1 [27.3;49.6]	-8.6 [-24.9;3.3]	1.52x10-4
CRP (µg/mL)	8	11.1 [2.7;23.8]	9	1.4 [0.3;17.3]	-4.0 [-22.6;4.6]	0.078	42	9.6 [2.7;23.8]	44	1.4 [0.3;17.3]	-4.0 [-22.6;4.6]	0.002
HbA1c (%)	9	6.4 [5.1;10.8]	9	5.6 [4.4;7.9]	-0.8 [-3.0;-0.4]	0.004	20	6.1 [5.0;7.5]	23	5.3 [4.6;8.4]	-0.8 [-1.7;0.2]	0.001
FPG (mmol/L)	9	6.8 [4.8;16.5]	9	5.0 [3.5;7.2]	-0.7 [-13.0;0.02]	0.0078	39	5.7 [3.7;24.9]	39	5.2 [3.6;10.9]	-0.4 [-14.0;4.1]	0.022
FPI (pmol/L)	7	22.5 [9.0;107.0]	7	4.8 [3.1;10.4]	-14.7 [-102.1;-5.8]	0.031	NA
HOMA-IR	7	6.0 [1.9;49.7]	7	1.1 [0.6;3.1]	-4.0 [-36.4;-1.2]	0.031	NA
Triglycerides (mmol/L)	9	2.1 [0.6;3.3]	9	1.0 [0.5;1.8]	-1.5 [-1.5;-0.1]	0.004	27	1.7 [0.7;4.3]	23	1.2 [0.7;3.2]	-0.4 [-2.0;0.7]	0.051
Cholesterol (mmol/L)	9	4.6 [3.5;6.4]	9	4.0 [3.3;6.1]	-0.6 [-1.8;1.7]	0.496	27	4.8 [2.6;7.0]	22	5.0 [3.3;7.1]	-0.04 [-1.4;1.5]	0.89
LDL-cholesterol (mmol/L)	8	2.9 [1.7;3.6]	9	2.2 [1.7;4.3]	-0.7 [-1.3;1.8]	0.945	21	3.1 [1.8;4.5]	20	3.1 [1.8;4.5]	-0.04 [-1.0;1.2]	0.946
HDL-cholesterol (mmol/L)	9	1.2 [0.8;1.6]	9	1.5 [1.1;2.1]	0.3 [0.1;0.6]	0.004	22	0.9 [0.6;1.9]	22	1.4 [0.7;2.6]	0.4 [-0.2;1.1]	0.002
ALAT (µkat/L)	9	0.4 [0.1;1.3]	9	0.4 [0.2;0.8]	-0.04 [-0.8;0.2]	0.426	33	0.5 [0.2;1.4]	28	0.4 [0.2;1.0]	-0.1 [-0.5;0.5]	0.01
ASAT (µkat/L)	9	0.4 [0.3;1.2]	9	0.4 [0.3;0.9]	-0.04 [-0.7;0.3]	1	39	0.7 [0.2;2.0]	41	0.3 [0.1;1.2]	-0.2 [-1.8;0.6]	1.84x10-5
gGT (µkat/L)	9	0.5 [0.3;2.8]	9	0.3 [0.2;1.2]	-0.2 [-2.3;-0.1]	0.004	NA
values are shown as median [min;max]. P: significance levels based on Wilcoxon signed rank test. ALAT: alanine aminotransferase; ASAT: aspartate aminotransferase; BMI: body mass index; CRP: C reactive protein; FPG: fasting plasma glucose; FPI: fasting plasma insulin; gGT: gamma-glutamyl transferase; HbA1c: glycated haemoglobin A1c; HDL: high density lipoprotein; HOMA-IR: homeostatic model assessm…

## Sheet: S2 Cohorts of meta-analysis
Table S2| Cohorts of meta-analysis.
Cohort	Data Source	PMID	N	Sex [% female]
Kerr, A. (2020)	GSE199063	32406570	77	100
Imbert, A. (2022)	GSE141221	34415992	332	71.4
Armenise, C. (2017)	GSE95640	28793995	189	63.5
Arner, P. (2016)	GSE76399	27535281	80	100
Krieg, L. (2021)	x	34598978	23	69.6
Keller, M. (2017)	x	28123940	63	74.6
Petrus, P. (2018)	GSE59034	30332637	29	100
Arner, E. (2012)	GSE25402	22688341	56	100
Arner, P. (2018)	GSE113080	29861390	78	100

## Sheet: S3 Blood_DMPs
Table S3| Differentially methylated positions (DMPs) in blood post vs pre bariatric surgery with P < 0.01
Illumina ID	logFC	AveExpr	t	P.Value	FDR	B	annotated gene
cg18182269	1.4879	-4.76847	14.4885	6.08836e-07	0.367508	3.31546	DST
cg20315346	-1.05525	-3.93626	-10.6886	5.96378e-06	0.367508	2.51246	CHP
cg23820429	1.11479	2.97959	10.0616	9.30988e-06	0.367508	2.31744	EIF2AK2
cg04664127	1.21356	-4.56457	10.0424	9.44103e-06	0.367508	2.3111	DPY19L4
cg11017445	1.007	2.23528	9.32013	1.62805e-05	0.367508	2.05383
cg18595174	0.988803	1.13688	9.22349	1.75595e-05	0.367508	2.01653	BDNF
cg08616640	-1.43216	-1.47221	-9.19886	1.79032e-05	0.367508	2.0069	ANKRD10
cg08101375	-0.907578	-4.11031	-9.18442	1.81081e-05	0.367508	2.00124	GLT8D2
cg13149454	0.924222	1.99839	9.11057	1.91983e-05	0.367508	1.97201	TMEM14E
cg10917287	0.910573	-3.26357	9.02181	2.06068e-05	0.367508	1.93631	CDKN1B
cg19920191	-1.05919	-2.82171	-9.02092	2.06215e-05	0.367508	1.93594	OPN3
cg17420693	-1.23168	-2.12176	-8.98354	2.12494e-05	0.367508	1.92071	ATP8B4
cg05383910	-0.896578	-2.61505	-8.89936	2.27431e-05	0.367508	1.88598	ELMO1
cg02613380	-3.99751	-0.858437	-8.83584	2.3948e-05	0.367508	1.85938	UBTD1
cg14673256	-0.948948	-3.66493	-8.82288	2.42025e-05	0.367508	1.85391	KCNK4
cg00017887	1.01282	2.50987	8.81159	2.44266e-05	0.367508	1.84913	MIR6778
cg13443898	-0.928378	2.10024	-8.81146	2.44291e-05	0.367508	1.84908	ACBD5
cg05063395	-1.14481	-5.06188	-8.77951	2.50761e-05	0.367508	1.8355	PSD3
cg23775364	0.922376	1.1452	8.71514	2.64388e-05	0.367508	1.80787	BAG2
cg20650802	0.941511	-4.06949	8.71162	2.65155e-05	0.367508	1.80636	IER3
cg03689586	0.970161	1.41799	8.68846	2.70275e-05	0.367508	1.79632	MAPK8
cg07567278	0.849608	2.58349	8.6633	2.75961e-05	0.367508	1.78537
cg21419528	-1.01342	-2.77867	-8.6579	2.77198e-05	0.367508	1.78301	CCAR1
cg17152477	-1.17198	4.08033	-8.54864	3.03625e-05	0.367508	1.73472	QRICH1
cg24353698	-0.924862	-3.40981	-8.50918	3.13851e-05	0.367508	1.71702	ZDHHC20
cg19584341	1.30782	-4.72637	8.4756	3.22856e-05	0.367508	1.70184	RNH1
cg23244761	0.946277	1.70353	8.47259	3.23676e-05	0.367508	1.70047	PARK2
cg08215207	-1.20374	2.37981	-8.42118	3.38067e-05	0.367508	1.67701	KIF24
cg01163994	1.08012	2.24715	8.39431	3.45871e-05	0.367508	1.66465
cg18552861	-0.944343	-3.20254	-8.39025	3.47069e-05	0.367508	1.66278	GDF7
cg03885684	3.38038	-1.2822	8.38154	3.4965e-05	0.367508	1.65876	EPB41L5
cg14423495	0.765711	2.67059	8.36903	3.53396e-05	0.367508	1.65296	GSPT1
cg21104166	-0.897467	2.86211	-8.28889	3.7849e-05	0.367508	1.6155	TMEM45B
cg03376975	1.15804	2.05282	8.27577	3.82784e-05	0.367508	1.60931
cg05057585	0.928237	2.68392	8.26865	3.85136e-05	0.367508	1.60594	APBB2
cg09000112	0.977157	-3.96876	8.25336	3.90243e-05	0.367508	1.59869	EFNA5
cg21540437	1.17194	-4.38413	8.24801	3.92049e-05	0.367508	1.59615	GABRA2
cg05040705	-0.980313	-4.65442	-8.22996	3.98209e-05	0.367508	1.58755
cg17158405	-1.06297	-1.00853	-8.21702	4.0269e-05	0.367508	1.58137
cg11233741	-0.820468	-2.19462	-8.19779	4.09453e-05	0.367508	1.57216
cg06566419	1.12761	2.15993	8.19718	4.09671e-05	0.367508	1.57186	LCOR
cg13246407	-0.832413	-2.63224	-8.16218	4.22316e-05	0.367508	1.55499	SNX4
cg15362067	-0.809914	-3.10984	-8.13166	4.33703e-05	0.367508	1.54017
cg21340782	-1.19088	2.81063	-8.1134	4.40674e-05	0.367508	1.53127	KREMEN1
cg05275589	0.981355	2.57037	8.01626	4.7994e-05	0.367508	1.48331
cg17201638	0.769047	2.00526	7.99202	4.90334e-05	0.367508	1.4712	MIR548N
cg07869345	0.865205	1.83808	7.98881	4.91731e-05	0.367508	1.46959	ZFAND3
cg18116036	0.937486	2.19779	7.94812	5.09808e-05	0.367508	1.44909	CCDC30
cg12865970	0.919452	2.21638	7.93894	5.13986e-05	0.367508	1.44445	PLEKHA5
cg15961455	-1.0252	-1.21607	-7.9313	5.17497e-05	0.367508	1.44057
cg01539036	0.987687	-3.66322	7.92089	5.22317e-05	0.367508	1.43528	NTSR1
cg25553874	0.771678	2.32678	7.91174	5.26598e-05	0.367508	1.43062
cg25179011	-0.796516	-2.07148	-7.89631	5.33903e-05	0.367508	1.42275	PTPN2
cg21361094	0.872026	-2.23714	7.88749	5.38131e-05	0.367508	1.41824	B4GALNT1
cg06987935	-0.732594	-1.98355	-7.8695	5.4687e-05	0.367508	1.409
cg13784769	-1.48614	2.07136	-7.86206	5.50529e-05	0.367508	1.40518	NCKAP5
cg17029220	0.739995	2.74359	7.84842	5.57312e-05	0.367508	1.39814	HHAT
cg15017007	0.882855	3.04638	7.84644	5.583e-05	0.367508	1.39712	EXOC4
cg14067217	-0.752513	2.21387	-7.83029	5.66465e-05	0.367508	1.38877
cg02769451	-0.879903	-1.75312	-7.81009	5.76866e-05	0.367508	1.37828	MACF1
cg18763121	0.781072	1.84712	7.79033	5.8725e-05	0.367508	1.36797	LINC01375
cg07210669	-0.719923	-2.46649	-7.78908	5.87913e-05	0.367508	1.36731	S100P
cg06436655	1.03103	-4.001	7.78761	5.88695e-05	0.367508	1.36654	UBL5
cg20827807	-0.991168	-2.9822	-7.77616	5.94817e-05	0.367508	1.36055	BTNL8
cg12577610	0.796633	-4.18664	7.75954	6.03839e-05	0.367508	1.35183	SMARCD2
cg03645730	0.728527	1.56434	7.75446	6.06625e-05	0.367508	1.34915	RNF13
cg01970519	-0.871574	-3.63335	-7.75202	6.0797e-05	0.367508	1.34787	NPAS1
cg09438522	1.65763	-0.526455	7.74325	6.12829e-05	0.367508	1.34324	NR2C2
cg04524120	0.760066	-3.38936	7.7333	6.18393e-05	0.367508	1.33798	ZNF570
cg25250414	0.905856	-3.36018	7.72306	6.24176e-05	0.367508	1.33256	PTPN9
cg00670835	-0.800608	-3.46803	-7.67514	6.52053e-05	0.367508	1.30704
cg26528744	0.750431	2.00133	7.67086	6.54613e-05	0.367508	1.30475	PPP3CB
cg01450725	0.82698	-0.984819	7.64451	6.70597e-05	0.367508	1.29059
cg20314660	0.890389	-3.93612	7.62776	6.80991e-05	0.367508	1.28155	DDX39
cg03309025	0.850946	2.05745	7.61018	6.92086e-05	0.367508	1.27203
cg09681594	0.790387	-0.827853	7.58771	7.06563e-05	0.367508	1.25981
cg04506894	-1.00012	-3.65711	-7.58659	7.07298e-05	0.367508	1.2592	RAX
cg27392990	-0.894713	-1.45137	-7.58442	7.08714e-05	0.367508	1.25801	2011-09-01
cg04760448	0.79393	1.34004	7.57917	7.12152e-05	0.367508	1.25515	COL18A1
cg01027668	0.682655	2.76845	7.56313	7.22789e-05	0.367508	1.24638	KCNMA1
cg12002708	0.86392	-3.68501	7.55846	7.25919e-05	0.367508	1.24381	AHCY
cg20913137	1.29416	-4.37568	7.5563	7.2737e-05	0.367508	1.24263	CYHR1
cg07295362	-0.76714	-2.83321	-7.54556	7.34643e-05	0.367508	1.23673
cg23661000	0.739772	3.48994	7.53982	7.38556e-05	0.367508	1.23357	UBE4B
cg10092878	-0.757805	-1.87246	-7.51228	7.57686e-05	0.367508	1.21836	MLXIPL
cg11905488	-0.727662	-0.929384	-7.50387	7.63637e-05	0.367508	1.2137	CLEC12A
cg27635586	-0.715382	-1.17835	-7.49641	7.68956e-05	0.367508	1.20956
cg25151936	1.04816	2.38343	7.47635	7.8347e-05	0.367508	1.19839	ADAM20P1
cg20478390	1.01034	-2.58435	7.46198	7.9406e-05	0.367508	1.19036	BCL11B
cg22048246	-0.676511	-2.7033	-7.44416	8.07407e-05	0.367508	1.18036	PDE1C
cg13365252	-0.699135	-2.70981	-7.44308	8.08226e-05	0.367508	1.17976	TNFSF10
cg01821345	-0.97233	-0.979629	-7.43921	8.11159e-05	0.367508	1.17758	STAT5B
cg12524748	2.15565	-4.33885	7.43185	8.1677e-05	0.367508	1.17344	SLBP
cg22491961	0.675468	-3.6874	7.42763	8.20014e-05	0.367508	1.17106	LASS4
cg10837229	-0.688807	-2.46146	-7.4018	8.40146e-05	0.367508	1.15646
cg04499601	0.898589	2.90588	7.39848	8.4278e-05	0.367508	1.15458	RECQL
cg12465817	-0.801842	-3.56655	-7.39216	8.47807e-05	0.367508	1.15099
cg00648409	-0.766182	-2.5781	-7.37849	8.58794e-05	0.367508	1.14322	DENND1A
cg26665808	-0.77296	-4.82038	-7.36972	8.65932e-05	0.367508	1.13822	SMKR1
cg14484324	1.31449	1.32434	7.36965	8.65986e-05	0.367508	1.13818	ZFAND3
cg12066764	-0.831391	-0.701491	-7.36661	8.68473e-05	0.367508	1.13644	ATP6V1B2
cg17417860	0.827538	2.31383	7.36331	8.71183e-05	0.367508	1.13456	HDAC2
cg08810419	0.668924	3.17726	7.36106	8.7304e-05	0.367508	1.13327
cg22819530	-0.807568	-1.88705	-7.3523	8.8029e-05	0.367508	1.12826
cg09739036	0.993432	-4.33216	7.34948	8.82643e-05	0.367508	1.12664	CORO1B
cg17449834	0.719869	2.62334	7.34656	8.85088e-05	0.367508	1.12497	LINC
cg17492574	-0.702135	-1.26708	-7.33694	8.93184e-05	0.367508	1.11945
cg23610053	0.829402	-3.25691	7.33268	8.96789e-05	0.367508	1.117	ZSWIM1
cg09655782	1.17784	-5.04612	7.31026	9.16064e-05	0.367508	1.10408	SRP72
cg13632981	0.776569	2.72857	7.30768	9.18315e-05	0.367508	1.10259
cg03841750	-0.843653	2.10449	-7.28814	9.35537e-05	0.367508	1.09127
cg04192631	-0.811449	-1.27311	-7.27464	9.47644e-05	0.367508	1.08342	SRP9
cg19265131	0.922747	1.26893	7.26252	9.58665e-05	0.367508	1.07636
cg15156391	-0.689963	-0.641701	-7.26149	9.59605e-05	0.367508	1.07576	NMNAT1
cg17952474	-0.935076	-1.60825	-7.26095	9.60103e-05	0.367508	1.07544	LOC400867
cg17781418	-0.907428	-0.773596	-7.25631	9.64366e-05	0.367508	1.07273	FOXP1
cg26913974	0.901896	2.93274	7.2259	9.9283e-05	0.367508	1.0549
cg14945579	0.760242	1.84866	7.2192	9.99223e-05	0.367508	1.05096	GTF2F2
cg02562109	-0.952334	-4.03769	-7.21468	0.000100356	0.367508	1.0483	TMEM170B
cg24833737	0.903501	3.08827	7.21205	0.00010061	0.367508	1.04675
cg09089417	1.07971	-4.54896	7.19401	0.000102368	0.367508	1.03609	PGAM5
cg05376648	0.92109	2.79859	7.1935	0.000102419	0.367508	1.03579	INTU
cg06715974	-0.6724	-0.643904	-7.1735	0.00010441	0.367508	1.02392	SNORA70G
cg22108311	-0.817162	-1.25482	-7.17178	0.000104583	0.367508	1.02289	LRRC41
cg12445511	0.858606	2.07837	7.16672	0.000105094	0.367508	1.01988
cg18287779	-0.717014	-3.00318	-7.16311	0.00010546	0.367508	1.01773
cg07003334	1.08644	1.05472	7.15908	0.000105871	0.367508	1.01533	TTC37
cg07060424	-0.778201	-3.51726	-7.15051	0.000106751	0.367508	1.01022
cg16649072	0.66945	2.12031	7.14871	0.000106937	0.367508	1.00914	COX17
cg21596995	-0.671591	-2.86389	-7.14671	0.000107144	0.367508	1.00794	SCARF1
cg22120017	-0.969548	-4.40445	-7.13441	0.000108425	0.367508	1.00058	YWHAZ
cg03546738	0.66875	2.2897	7.12591	0.000109322	0.367508	0.995477	RASA2
cg15833588	-1.17935	-4.21763	-7.12111	0.000109831	0.367508	0.992596	LOC645332
cg15185864	-0.729797	2.38741	-7.09216	0.000112959	0.367508	0.975141	C4orf47
cg23733795	0.693265	2.99951	7.06526	0.000115957	0.367508	0.958822	CAPRIN2
cg02317125	-0.887927	-1.13466	-7.06039	0.000116508	0.367508	0.955858
cg17052813	-0.709204	-2.63381	-7.05444	0.000117187	0.367508	0.952233	GPR37
cg05079866	-0.723651	-1.49887	-7.05328	0.000117319	0.367508	0.951528
cg12396689	0.77829	3.19351	7.05009	0.000117685	0.367508	0.949582	CEP72
cg17687247	0.686338	-3.57673	7.04751	0.000117982	0.367508	0.948005
cg25361710	1.29323	0.714602	7.04289	0.000118516	0.367508	0.945181
cg25977134	-0.667188	2.79128	-7.03636	0.000119275	0.367508	0.941187	PATL1
cg13969579	-0.715409	-3.58974	-7.03294	0.000119674	0.367508	0.939098	LRSAM1
cg09734791	0.970173	-4.08108	7.03139	0.000119856	0.367508	0.938145	MSC
cg08799270	0.835316	-3.21503	7.02847	0.000120199	0.367508	0.936356	SYNJ1
cg09254119	-0.671018	-1.49964	-6.99791	0.000123854	0.367508	0.917562	ARID1B
cg20745395	0.863372	2.36173	6.99558	0.000124137	0.367508	0.916126	KLHDC1
cg18696812	0.744766	2.00815	6.99437	0.000124285	0.367508	0.915382	XDH
cg14645252	-0.703405	3.0499	-6.99055	0.000124752	0.367508	0.91302	FILIP1L
cg15056119	1.06445	-3.04471	6.98908	0.000124933	0.367508	0.912112	CBLL1
cg02926985	-0.773802	-4.03623	-6.98765	0.000125108	0.367508	0.911228	SAMD9L
cg13080316	-0.678404	-1.23527	-6.98525	0.000125404	0.367508	0.909744	DCTN4
cg05469285	-0.692795	-4.16162	-6.9819	0.000125818	0.367508	0.907667	DBX1
cg04883648	0.654102	1.59643	6.98131	0.000125891	0.367508	0.907304	TMPPE
cg22082462	-0.972043	-0.876258	-6.97733	0.000126385	0.367508	0.904838	CPNE6
cg02596384	-0.783171	-0.686281	-6.97727	0.000126393	0.367508	0.904799	KANK1
cg20437074	1.55607	1.98727	6.9716	0.000127099	0.367508	0.901289	LOC102723833
cg16489809	-0.693664	-0.827146	-6.9531	0.000129438	0.367508	0.88979	TCTN3
cg25037011	-0.73593	-1.59147	-6.9492	0.000129938	0.367508	0.887356	THAP1
cg04484550	-1.00905	3.79308	-6.94773	0.000130126	0.367508	0.886443	FLJ42875
cg05954830	-0.92324	-1.7821	-6.94592	0.000130359	0.367508	0.885311
cg10155715	-0.841584	-1.59094	-6.94291	0.000130747	0.367508	0.883436
cg21785712	-0.800015	-2.24436	-6.9426	0.000130787	0.367508	0.88324	ABCC1
cg01162512	0.828558	1.86971	6.93401	0.000131901	0.367508	0.877877	TMEM135
cg20891444	-0.667353	3.10214	-6.93224	0.000132132	0.367508	0.876771	TLE4
cg19828869	0.743415	1.1895	6.92936	0.00013251	0.367508	0.874966
cg18845298	0.68156	1.40028	6.92549	0.000133018	0.367508	0.872543	PTPRZ1
cg23208717	-0.661964	1.34633	-6.92536	0.000133035	0.367508	0.872464	ZNF775
cg13374688	-0.851631	-5.30865	-6.92273	0.000133382	0.367508	0.870813	SUMO1
cg08853995	0.773827	3.253	6.92099	0.000133611	0.367508	0.869724	ANKFY1
cg15886450	-0.961012	-1.33404	-6.91585	0.000134294	0.367508	0.866497	ADCY10
cg09115705	-0.727257	-3.542	-6.91303	0.000134669	0.367508	0.86473	GPA33
cg01584094	-0.65994	-2.0193	-6.90871	0.000135247	0.367508	0.862013
cg03535830	0.883995	1.68605	6.90082	0.000136309	0.367508	0.85705	SLC16A4
cg21382607	0.708897	1.79982	6.89221	0.000137479	0.367508	0.851625
cg21794163	0.859578	1.6045	6.89199	0.000137509	0.367508	0.851486	NAPSB
cg21099811	-1.33759	-3.07009	-6.88159	0.000138938	0.367508	0.844917	IL1R1
cg10039174	0.846351	2.56047	6.8648	0.000141279	0.367508	0.834281	TUBA3D
cg09586500	-0.642022	-2.29273	-6.86072	0.000141855	0.367508	0.831691	ANKRD33B
cg11712089	-0.923027	-1.88588	-6.85953	0.000142022	0.367508	0.83094	PMP22
cg04184257	1.02371	1.73919	6.85301	0.000142948	0.367508	0.826796	SPIDR
cg13110082	-0.663434	2.21764	-6.85017	0.000143355	0.367508	0.824983	CRIM1
cg10849650	1.0625	1.86787	6.84622	0.00014392	0.367508	0.822473
cg12980864	-0.838508	-2.19556	-6.84606	0.000143944	0.367508	0.822366
cg06168950	-1.01246	-1.17517	-6.84599	0.000143954	0.367508	0.822322
cg26440261	0.656881	3.42477	6.84324	0.000144349	0.367508	0.820574	FAM20C
cg02235531	-0.792867	-2.89022	-6.83642	0.000145337	0.367508	0.81622	UBE2V1
cg01871722	1.11502	1.3421	6.83551	0.000145468	0.367508	0.815643	C12orf35
cg14539563	-0.826826	-1.9295	-6.83509	0.000145529	0.367508	0.815374
cg03095697	1.04366	1.74718	6.83373	0.000145727	0.367508	0.814507
cg16202059	0.71844	2.01655	6.83292	0.000145846	0.367508	0.813985
cg05997779	-0.856874	-1.666	-6.83198	0.000145982	0.367508	0.813388	ZBTB17
cg10494028	-0.85299	3.15013	-6.8316	0.000146038	0.367508	0.813143	C6orf147
cg27402881	-1.37581	-4.05471	-6.83108	0.000146114	0.367508	0.812812	C7orf10
cg04703274	-0.906159	-0.894907	-6.82226	0.000147408	0.367508	0.807174	NT5C3A
cg24473625	-0.693025	2.21676	-6.8221	0.000147432	0.367508	0.807071	LOC101241902
cg03355547	-0.84032	-2.17444	-6.81874	0.000147929	0.367508	0.804917
cg08140891	0.716348	-4.11538	6.8108	0.00014911	0.367508	0.799825	FLAD1
cg09906699	-0.672455	-1.51608	-6.79403	0.000151638	0.367508	0.789048	MBNL2
cg02903822	0.694077	3.37032	6.79213	0.000151928	0.367508	0.787821	WISP1
cg09445675	0.60487	2.97238	6.78714	0.000152692	0.367508	0.784604	DNMT1
cg16873386	-0.860326	-2.22561	-6.78395	0.000153181	0.367508	0.782549
cg22643481	1.34136	3.0403	6.7833	0.000153282	0.367508	0.782127	C6orf52
cg22883712	-0.649537	-1.21572	-6.78059	0.0001537	0.367508	0.780377	CRLS1
cg20926681	-0.993664	-4.57038	-6.77886	0.000153967	0.367508	0.779261	ZNF706
cg12131063	-0.820178	-1.31932	-6.77517	0.00015454	0.367508	0.776873	GALNT2
cg01793416	-0.81545	1.53037	-6.77479	0.000154599	0.367508	0.776628	SEL1L3
cg02308232	-0.789116	-1.53106	-6.76563	0.00015603	0.367508	0.770704	KDM6B
cg12906062	-0.735771	-1.37303	-6.76524	0.000156092	0.367508	0.770448
cg06711830	-0.904497	-1.86963	-6.74997	0.000158513	0.367508	0.76054	PRKCI
cg09259332	-0.957453	-4.25432	-6.74702	0.000158986	0.367508	0.75862	EEA1
cg25063924	0.973041	2.17215	6.74542	0.000159241	0.367508	0.757584	MAP3K1
cg11379095	-0.803836	-1.98605	-6.74335	0.000159575	0.367508	0.756235	GTDC1
cg02386311	-0.961891	-1.98912	-6.7397	0.000160165	0.367508	0.753855	RUNDC2A
cg23039425	-0.785834	-0.842815	-6.73942	0.000160208	0.367508	0.753678	EIF4E
cg01070657	0.700164	3.38697	6.73885	0.000160302	0.367508	0.753301	KLF7
cg11058730	0.906363	-4.74003	6.73853	0.000160353	0.367508	0.753095	PDHX
cg18802998	-1.00208	-1.94329	-6.72874	0.000161948	0.367508	0.746708
cg09706833	-1.47645	-5.36725	-6.72074	0.000163262	0.367508	0.741486	COL18A1
cg09307279	0.70994	-4.71454	6.71795	0.000163725	0.367508	0.739656	GLT8D1
cg13589463	-0.764724	-0.920249	-6.71652	0.000163961	0.367508	0.738723	WDR25
cg04948963	-0.696225	2.42885	-6.71559	0.000164116	0.367508	0.738116	LOC101928231
cg08980237	0.745227	-3.77765	6.71484	0.000164241	0.367508	0.737622
cg06163994	-0.637812	2.06508	-6.71438	0.000164318	0.367508	0.73732
cg25200296	-0.733706	-1.17157	-6.71402	0.000164378	0.367508	0.737084
cg15997162	-0.780356	1.77545	-6.71336	0.000164487	0.367508	0.736654	CPA2
cg02940952	-0.61676	1.89793	-6.71175	0.000164756	0.367508	0.735598	NPL
cg23826651	-0.794601	-2.70261	-6.70921	0.000165181	0.367508	0.73393	DIP2A
cg14592104	0.729468	1.663	6.70005	0.000166721	0.367508	0.727921	MDGA2
cg14130062	-0.644131	-3.07396	-6.69863	0.000166961	0.367508	0.72699
cg07761546	-0.870654	-2.13234	-6.6971	0.000167221	0.367508	0.725984
cg11461407	-0.828053	-1.66567	-6.69475	0.00016762	0.367508	0.724438
cg05244667	-0.687949	-1.62632	-6.69353	0.000167827	0.367508	0.723638	ADA
cg24552128	0.681984	2.80754	6.69286	0.000167941	0.367508	0.723197	GDF9
cg25003427	0.922901	2.25655	6.69049	0.000168345	0.367508	0.721639
cg26508200	-0.747894	-0.972277	-6.68917	0.000168571	0.367508	0.720769	SSH1
cg09800974	-0.87517	4.07929	-6.67769	0.000170549	0.367508	0.713203	ADAMTS2
cg02645285	-0.829985	-4.2296	-6.66698	0.000172418	0.367508	0.706123	DLG2
cg03637218	-0.766757	-0.920552	-6.66489	0.000172785	0.367508	0.704741	AP3S1
cg27262870	0.614144	1.84187	6.66169	0.000173349	0.367508	0.702624	LOC399959
cg09390058	-0.830488	-1.73331	-6.6596	0.000173719	0.367508	0.701237
cg01821022	-0.796059	-1.84391	-6.65452	0.00017462	0.367508	0.697873	PPHLN1
cg17272579	0.72723	-5.00186	6.6544	0.000174641	0.367508	0.697793	BMI1
cg21772289	-0.695549	-0.961249	-6.6502	0.00017539	0.367508	0.695007	TTBK2
cg14738493	0.6559	2.52341	6.64881	0.00017564	0.367508	0.694082	HNRPLL
cg19488620	-0.880245	-2.03777	-6.63691	0.000177785	0.367508	0.686173	TMC4
cg13464324	-0.658762	-3.07047	-6.63411	0.000178295	0.367508	0.684307	TSPAN18
cg00418613	0.709482	2.83719	6.63333	0.000178437	0.367508	0.683787
cg23990529	1.17329	1.25939	6.63202	0.000178677	0.367508	0.682913
cg12971855	-0.61102	-2.28885	-6.62454	0.000180048	0.367508	0.677926	ASCC2
cg16904106	-0.733995	-0.904931	-6.6242	0.000180109	0.367508	0.677703	TPD52L2
cg11519751	-0.995063	-1.74789	-6.62219	0.00018048	0.367508	0.676363	TOP1MT
cg09496130	-0.680761	1.88967	-6.61585	0.000181655	0.367508	0.672123	TSPAN5
cg08731171	-0.727055	-1.26158	-6.60478	0.000183726	0.367508	0.664716	SNTB1
cg13557397	0.682353	3.34019	6.60453	0.000183773	0.367508	0.664547
cg08691100	-0.716334	2.25696	-6.60424	0.000183829	0.367508	0.664349
cg27074168	-0.760551	-1.55633	-6.6024	0.000184175	0.367508	0.663118	VCL
cg05382301	-0.628806	-2.44341	-6.60061	0.000184514	0.367508	0.661915	C16orf52
cg21281086	1.09175	1.87782	6.59962	0.000184701	0.367508	0.661255	DDX4
cg26438215	-0.790756	-1.24192	-6.59693	0.000185211	0.367508	0.659451
cg20071180	-0.783972	2.5109	-6.59381	0.000185804	0.367508	0.657357	FAM73A
cg07498874	-1.05377	-3.49221	-6.59345	0.000185874	0.367508	0.657112	FAM40A
cg20154932	-0.630303	-4.25235	-6.59199	0.000186152	0.367508	0.656132	ARPC3
cg06347522	-0.818643	-1.8189	-6.5915	0.000186246	0.367508	0.655801	CTNNBIP1
cg03056773	-0.677285	-3.40525	-6.59045	0.000186447	0.367508	0.655095	RGS3
cg05285051	0.76686	1.46303	6.58559	0.00018738	0.367508	0.651827
cg13139203	-0.609932	-3.22171	-6.58365	0.000187753	0.367508	0.650521	C11orf84
cg00951024	0.970887	-5.0611	6.58226	0.000188022	0.367508	0.649584	PARP1
cg15658484	-1.03623	-5.00169	-6.57709	0.000189024	0.367508	0.646101	RAB1B
cg17563769	-0.736334	-4.31391	-6.57613	0.00018921	0.367508	0.645456	GTF2A2
cg23721348	-0.762772	-2.37108	-6.57547	0.000189338	0.367508	0.645012	UBE4B
cg24632014	0.619744	-3.30381	6.56958	0.000190489	0.367508	0.641036	LOC100189589
cg01899759	-0.986577	-0.842387	-6.56855	0.00019069	0.367508	0.640343
cg23440809	-1.13346	-2.80112	-6.56425	0.000191536	0.367508	0.63744	LOC102723385
cg17304327	-0.717707	-3.84124	-6.55741	0.00019289	0.367508	0.632813
cg09920043	0.649405	3.07621	6.5504	0.000194288	0.367508	0.628065	LIMA1
cg05450477	0.78965	2.50364	6.54979	0.000194412	0.367508	0.627646	E2F3
cg11936639	0.949686	3.16546	6.54811	0.000194748	0.367508	0.626509	BRD2
cg07724259	-0.649867	2.87654	-6.54611	0.000195151	0.367508	0.62515	EMILIN2
cg14994394	-0.656813	-3.28397	-6.53788	0.000196815	0.367508	0.619563
cg19678611	-0.797326	-1.6768	-6.53454	0.000197495	0.367508	0.617293
cg02747390	1.02244	2.63881	6.53205	0.000198003	0.367508	0.615602	SRPK2
cg02494101	-0.648705	-2.00088	-6.53033	0.000198356	0.367508	0.614429
cg25551287	0.806219	-4.68906	6.5299	0.000198444	0.367508	0.614137	SLC45A3
cg16346954	-0.810656	-1.98441	-6.5298	0.000198465	0.367508	0.614067
cg11787305	-0.605971	-1.01392	-6.52478	0.000199498	0.367508	0.610646	OSMR
cg16743940	-1.017	-1.87464	-6.51217	0.000202117	0.367508	0.602045
cg00777448	-0.793481	-2.25361	-6.50086	0.000204499	0.367508	0.594309
cg12583610	0.823308	2.31068	6.49885	0.000204925	0.367508	0.592931
cg16394096	-0.683665	-2.19032	-6.49877	0.000204943	0.367508	0.592875	FER1L6
cg08623556	-0.652534	1.39298	-6.49757	0.000205197	0.367508	0.592054	VASH2
cg01615495	0.829106	-4.28689	6.494	0.000205959	0.367508	0.589605	BUD31
cg23630158	0.686544	-3.91852	6.49136	0.000206525	0.367508	0.587791	C17orf95
cg19423907	0.668666	-3.3417	6.491	0.000206601	0.367508	0.587549	UBE2K
cg11574793	-0.781368	-3.27974	-6.49065	0.000206677	0.367508	0.587303	SELL
cg07726904	0.617224	2.68943	6.48452	0.000207996	0.367508	0.583094	SALL1
cg17391883	1.2568	1.63025	6.48375	0.000208163	0.367508	0.582564	IRG1
cg10344919	-0.705157	-1.85981	-6.47439	0.000210197	0.367508	0.576127
cg04654677	-0.665523	-3.35165	-6.46857	0.000211473	0.367508	0.572116	RNF43
cg21190363	-0.7052	2.60643	-6.4674	0.000211732	0.367508	0.571306	ADSSL1
cg18909638	-0.662278	-4.04554	-6.46642	0.000211947	0.367508	0.57063	MIPOL1
cg01093851	-0.841559	-0.870085	-6.4512	0.000215333	0.367508	0.560115	DDAH1
cg05245892	-0.868932	-3.32765	-6.45103	0.000215372	0.367508	0.559997
cg08970825	-0.67398	-2.30956	-6.45037	0.000215521	0.367508	0.559536	MIR548F1
cg24924221	-1.00887	-2.38742	-6.44837	0.000215971	0.367508	0.558152	RHOBTB2
cg10314172	0.649549	-5.33918	6.44751	0.000216165	0.367508	0.557556	HSPC159
cg09141943	-0.788086	-3.33931	-6.4473	0.000216212	0.367508	0.55741	ANKRD42
cg04651891	0.957117	2.90732	6.4453	0.000216663	0.367508	0.556028	LPP
cg26101655	0.75454	2.09723	6.44287	0.000217213	0.367508	0.554341	TRIM26
cg02799411	-0.667085	-2.03047	-6.44117	0.000217598	0.367508	0.553165	ITPR1
cg10097871	-0.711565	2.0906	-6.44115	0.000217603	0.367508	0.553151	MIR99AHG
cg06262746	0.675154	2.94025	6.43834	0.000218243	0.367508	0.551198	GOLGA3
cg00360343	-0.668779	-1.54846	-6.43387	0.000219262	0.367508	0.5481	LINC00189
cg20640742	0.710508	2.0396	6.43313	0.000219434	0.367508	0.54758	TIMM9
cg07619820	-1.13527	-0.761305	-6.43014	0.00022012	0.367508	0.545502	LOC101929140
cg27283993	-0.760523	-4.1336	-6.42976	0.000220207	0.367508	0.545239	KLF6
cg18797132	-0.751146	-2.00361	-6.42693	0.00022086	0.367508	0.543269	FAM162A
cg03075725	1.17432	-3.8499	6.42466	0.000221383	0.367508	0.541695	ZNF250
cg18455737	-1.11216	-1.27691	-6.42299	0.000221771	0.367508	0.54053
cg23045399	-0.649145	0.641627	-6.42254	0.000221875	0.367508	0.540218	SMG6
cg04390655	-0.789962	3.23402	-6.42036	0.000222381	0.367508	0.538699	ITGA9
cg13049471	-0.783827	2.83561	-6.41667	0.000223243	0.367508	0.536124	ST6GALNAC1
cg20382416	0.806078	0.810962	6.41352	0.000223979	0.367508	0.53393
cg06349838	-0.598717	-2.37963	-6.40377	0.000226279	0.367508	0.527119
cg07713835	0.92004	3.03808	6.40108	0.000226917	0.367508	0.525241	LMF1
cg21108085	-0.68109	-2.82189	-6.39874	0.000227475	0.367508	0.523601	CD82
cg26105594	-0.617713	-0.489194	-6.39808	0.000227632	0.367508	0.523141	SCHIP1
cg13969329	-0.858736	-2.08126	-6.39734	0.000227807	0.367508	0.522626	GSTO2
cg10667561	-1.18754	-0.884721	-6.39491	0.00022839	0.367508	0.52092	THUMPD3
cg13933685	-0.645006	-0.37952	-6.39208	0.00022907	0.367508	0.518937
cg03908214	-0.992595	3.00252	-6.38976	0.000229627	0.367508	0.517313	ANGPT2
cg06004306	-0.629635	-2.93983	-6.389	0.000229811	0.367508	0.516778	PADI2
cg24719399	-0.911932	-2.71691	-6.38896	0.00022982	0.367508	0.516753	ILDR1
cg20423756	-0.82213	-2.19216	-6.38138	0.000231657	0.367508	0.511431
cg24251611	0.665532	2.35189	6.3794	0.00023214	0.367508	0.510039
cg13565672	1.12916	-4.14841	6.37905	0.000232224	0.367508	0.509797	MAP3K8
cg22190299	-0.899173	0.207539	-6.37853	0.000232352	0.367508	0.509428	ITGB1BP1
cg11137113	-0.93113	-1.22499	-6.37599	0.000232972	0.367508	0.507646
cg12484037	0.976135	-3.78701	6.37582	0.000233015	0.367508	0.507523	KCNJ2
cg14879215	0.757068	1.64566	6.37569	0.000233047	0.367508	0.507431	HECW2
cg10645889	0.625277	2.96863	6.37486	0.000233251	0.367508	0.506846	PPFIA1
cg19456419	0.666393	-3.69518	6.3742	0.000233411	0.367508	0.506386	RNF212B
cg21066965	1.09903	2.97595	6.36882	0.000234738	0.367508	0.502595	AP4S1
cg17511274	-0.754902	-1.91288	-6.36289	0.000236207	0.367508	0.498417
cg00108812	-0.68594	-0.845342	-6.36175	0.000236489	0.367508	0.497616
cg20706311	0.952281	1.96604	6.35963	0.000237017	0.367508	0.496123	DIP2C
cg05777400	0.916718	4.40865	6.35701	0.000237673	0.367508	0.494272	GJA8
cg18107573	-0.834728	-1.77408	-6.35167	0.000239015	0.367508	0.490496
cg06947431	-0.838669	-1.26335	-6.35003	0.000239428	0.367508	0.48934	EIF4G3
cg00718382	-0.696056	1.8092	-6.34938	0.000239591	0.367508	0.488882	LRIT3
cg13037952	0.878537	1.30511	6.34758	0.000240047	0.367508	0.487609
cg12682382	-1.03638	-0.270239	-6.34699	0.000240196	0.367508	0.487191	UBE2W
cg27592868	-0.73519	-3.0206	-6.3463	0.000240372	0.367508	0.4867	SRCIN1
cg07291349	-0.748446	-1.34192	-6.34433	0.000240871	0.367508	0.485309	APBB2
cg14097859	-0.666222	-1.71679	-6.34338	0.000241112	0.367508	0.484637	MAML3
cg14656132	-0.869036	0.325544	-6.34234	0.000241377	0.367508	0.483902	FAM208A
cg16090801	-0.783013	-2.2868	-6.34135	0.00024163	0.367508	0.483197	SLC19A2
cg00600584	-0.814323	-1.0032	-6.34086	0.000241755	0.367508	0.48285	TP63
cg19519355	-0.815533	-0.694245	-6.3403	0.000241898	0.367508	0.482454	ADRA1A
cg26323450	0.574159	-4.58797	6.33942	0.000242123	0.367508	0.481831	IL27RA
cg06856480	0.950636	-4.55436	6.3383	0.00024241	0.367508	0.481034
cg17391672	-0.655237	0.578988	-6.33721	0.00024269	0.367508	0.480261	TMTC2
cg07240116	-0.592645	-2.62401	-6.33221	0.000243974	0.367508	0.476714
cg11931531	-0.826627	-2.94305	-6.33024	0.000244482	0.367508	0.475317
cg03649649	0.872046	-3.5793	6.32851	0.000244928	0.367508	0.474092
cg01904169	0.620131	2.61534	6.32735	0.00024523	0.367508	0.473266	SUPT7L
cg27545615	-0.760243	-1.79656	-6.3228	0.000246411	0.367508	0.470036	PFKFB3
cg10493058	-0.802341	-2.84652	-6.31619	0.000248142	0.367508	0.465327
cg22521924	-0.622585	3.3364	-6.31555	0.000248309	0.367508	0.464875	MAP4
cg02421176	-0.814268	-2.60146	-6.3139	0.000248742	0.367508	0.463701	MGMT
cg10547050	-0.731702	-3.55174	-6.31284	0.000249022	0.367508	0.462946	PHF12
cg00919237	1.13256	2.623	6.31027	0.000249702	0.367508	0.461108	ABCB4
cg07877356	0.812231	2.90119	6.30929	0.000249961	0.367508	0.460412	TMBIM6
cg09032128	-0.621951	-2.33798	-6.30892	0.00025006	0.367508	0.460146	PC
cg16240260	1.67618	1.69799	6.30836	0.000250208	0.367508	0.459746	CLDN18
cg15887283	0.997625	2.2441	6.3039	0.000251393	0.367508	0.456564	PON1
cg08672220	-0.644868	2.70225	-6.30366	0.000251456	0.367508	0.456395	RNASE8
cg17200410	-0.682294	-0.414245	-6.30105	0.000252152	0.367508	0.454532	GGT6
cg17495555	-0.741841	-1.97917	-6.30084	0.000252208	0.367508	0.454383	ZBTB38
cg10963314	-0.6105	-2.07998	-6.29578	0.000253566	0.367508	0.450763	GARNL3
cg25202618	0.742987	-3.06454	6.29493	0.000253793	0.367508	0.450161	CDC6
cg07673172	-0.694395	-2.62048	-6.29412	0.000254013	0.367508	0.449577	LOC101929297
cg14920716	-0.705847	2.8391	-6.29008	0.000255105	0.367508	0.446683	ZNF146
cg08840010	-0.741497	-1.47851	-6.28679	0.000255997	0.367508	0.444329	TNFRSF9
cg24840741	0.702638	2.07761	6.28367	0.000256846	0.367508	0.442094
cg11930768	1.17141	-4.28895	6.28199	0.000257305	0.367508	0.440889	CRELD1
cg01890081	0.609531	2.4194	6.27875	0.000258191	0.367508	0.438568	WDR59
cg10011062	1.09989	4.0355	6.27693	0.000258693	0.367508	0.437256	CATSPER2
cg12422199	0.729115	1.54069	6.27665	0.000258769	0.367508	0.437057	RG9MTD1
cg02397514	-0.780194	-3.70508	-6.27534	0.000259129	0.367508	0.436118	HES4
cg09841889	-0.771438	-2.36249	-6.27527	0.000259149	0.367508	0.436066
cg05893154	-0.777476	2.90191	-6.27077	0.000260393	0.367508	0.432832
cg11659896	-0.71962	-2.42536	-6.25969	0.000263481	0.367508	0.424859
cg12407690	-0.62723	1.49793	-6.25414	0.000265043	0.367508	0.42086	CHN2
cg21723236	0.642792	1.06732	6.25382	0.000265134	0.367508	0.420627
cg14642259	-0.724105	4.40745	-6.25144	0.000265808	0.367508	0.418908	MYBPC3
cg08743681	-0.759328	-1.85332	-6.25047	0.000266083	0.367508	0.418208	UBASH3B
cg06115018	0.712897	1.99662	6.25008	0.000266194	0.367508	0.417925	MUC4
cg12351660	-0.74811	-4.55051	-6.24981	0.00026627	0.367508	0.417733	PLAU
cg22051798	0.701957	1.97174	6.2481	0.000266755	0.367508	0.4165
cg09038661	0.587956	2.313	6.248	0.000266783	0.367508	0.416428	TXK
cg15182508	-0.643912	-2.48108	-6.24753	0.000266917	0.367508	0.416088	RBFOX1
cg04194073	-0.690664	-1.81265	-6.24751	0.000266924	0.367508	0.41607
cg12196294	-1.11211	-1.60948	-6.24577	0.000267421	0.367508	0.414811	TMCC1
cg26397166	0.796605	2.83053	6.24502	0.000267634	0.367508	0.414272	BCL2
cg10554691	-0.651185	-2.49898	-6.24035	0.000268972	0.367508	0.410892
cg04179415	-0.857848	-3.21948	-6.2375	0.000269789	0.367508	0.408836	PLXNC1
cg10462751	-0.720601	-3.99668	-6.23559	0.000270342	0.367508	0.407447	RIC8B
cg05992551	-0.763241	2.15824	-6.23477	0.000270578	0.367508	0.406856	PHLDB2
cg02176715	-0.613113	-1.15873	-6.23448	0.00027066	0.367508	0.40665	OR3A2
cg19605623	-0.776172	-1.87611	-6.23381	0.000270854	0.367508	0.406164	SCHIP1
cg24272071	0.720988	2.19769	6.23237	0.000271272	0.367508	0.405117
cg10458554	0.747276	2.30783	6.22984	0.000272007	0.367508	0.403283	ASS1
cg11201708	-0.653967	-1.16018	-6.22639	0.00027301	0.367508	0.400784	UNC5B
cg01881255	-0.771394	-4.4639	-6.22597	0.000273133	0.367508	0.400479	SERTAD3
cg00434123	-0.784208	-0.99774	-6.22462	0.000273529	0.367508	0.399495
cg19810426	-0.830501	-1.45501	-6.22409	0.000273684	0.367508	0.399111	STXBP5
cg00313902	0.594812	2.64708	6.21866	0.000275277	0.367508	0.395171	TARBP1
cg22358856	1.15152	-4.5977	6.21783	0.000275521	0.367508	0.394567	CEP192
cg06720805	-0.808747	-1.24564	-6.21512	0.000276323	0.367508	0.392594
cg12206317	-0.697313	2.05485	-6.21456	0.000276487	0.367508	0.39219	TP53BP2
cg22139830	-0.861866	-1.71588	-6.2137	0.000276744	0.367508	0.39156
cg23619970	0.668938	1.81107	6.21306	0.000276934	0.367508	0.391093	ARHGAP10
cg16315748	-1.10003	-4.51265	-6.21105	0.000277528	0.367508	0.389635	SLC41A1
cg27459630	0.74872	0.75334	6.2107	0.000277633	0.367508	0.389378	SSH2
cg27620077	0.823397	1.84543	6.20868	0.000278234	0.367508	0.387909	RPS6KA2
cg05178958	-0.588687	-2.52466	-6.19967	0.000280933	0.367508	0.381342	TTC7A
cg25361236	-0.678979	-0.706403	-6.19952	0.000280978	0.367508	0.381233
cg08220686	0.909343	2.84731	6.19852	0.00028128	0.367508	0.380501	SFT2D1
cg03736562	1.13215	-4.16092	6.19586	0.000282083	0.367508	0.378561	CCNC
cg05177065	-0.762844	4.4075	-6.19431	0.000282553	0.367508	0.377428
cg22521707	-0.623095	-2.20157	-6.19401	0.000282644	0.367508	0.37721
cg03608971	-0.768709	0.00442673	-6.19378	0.000282716	0.367508	0.377037
cg25284913	-0.790413	-1.56508	-6.19363	0.000282759	0.367508	0.376932	ARID1B
cg02746635	0.646694	1.67508	6.19208	0.000283232	0.367508	0.375793
cg17306004	-0.606882	-2.10381	-6.19122	0.000283492	0.367508	0.375169
cg04478133	-0.757606	-2.45266	-6.19112	0.000283523	0.367508	0.375095
cg16367435	-0.875927	-1.71526	-6.18916	0.000284121	0.367508	0.37366
cg00330375	-0.642935	-2.61437	-6.18885	0.000284215	0.367508	0.373433
cg16496571	-0.655326	-2.08856	-6.18771	0.000284563	0.367508	0.372602	MXD1
cg06226761	-0.695911	-2.65754	-6.18495	0.000285409	0.367508	0.370579	STX7
cg19768498	0.596857	1.31176	6.18464	0.000285502	0.367508	0.370357
cg04219625	0.824039	-5.1388	6.18094	0.000286639	0.367508	0.367648	DPP3
cg02112168	-0.802262	-1.14383	-6.17983	0.000286983	0.367508	0.36683	PRPF39
cg02096001	-0.642472	-3.88477	-6.17968	0.000287029	0.367508	0.366719	EIF1
cg07387734	0.859174	2.18731	6.17661	0.000287976	0.367508	0.364475	NFYC
cg14514513	-0.646229	-2.54118	-6.17317	0.000289043	0.367508	0.36195	DSE
cg00187692	-0.568318	2.92541	-6.17102	0.000289712	0.367508	0.360375	WDFY2
cg09558738	0.603514	2.00318	6.16998	0.000290038	0.367508	0.359606
cg01616876	-0.612318	-2.29314	-6.16806	0.000290639	0.367508	0.358195	RASAL1
cg23323108	-0.698951	-2.29715	-6.16473	0.000291681	0.367508	0.355751	EHD1
cg09180903	0.903538	2.5693	6.16245	0.000292397	0.367508	0.354077	NEK1
cg25368122	-0.849862	-2.93446	-6.16036	0.000293056	0.367508	0.352539	LHX8
cg12870750	-0.698729	-2.7593	-6.15977	0.000293241	0.367508	0.352107	CHD3
cg25191041	-1.00928	-2.83792	-6.15691	0.000294149	0.367508	0.349996
cg11863813	0.800128	1.5494	6.15577	0.00029451	0.367508	0.349157	POU2F2
cg05888763	0.884026	2.4094	6.15556	0.000294577	0.367508	0.349003	SSU72
cg03875496	-0.688955	-2.89811	-6.14939	0.000296542	0.367508	0.344458
cg01999922	-0.875607	-2.15581	-6.14844	0.000296844	0.367508	0.34376	THADA
cg17351890	-0.829662	-1.04659	-6.14645	0.000297484	0.367508	0.342288	VPS33A
cg00974578	0.65389	2.45625	6.14573	0.000297715	0.367508	0.341757
cg24463790	-0.563162	-0.826733	-6.14182	0.000298973	0.367508	0.338872
cg12778550	-0.700208	-1.89644	-6.14172	0.000299007	0.367508	0.338795
cg22481695	-0.826056	-0.981002	-6.14102	0.00029923	0.367508	0.338283
cg20066120	0.884422	-4.82756	6.14065	0.000299352	0.367508	0.338005	RAB35
cg16055026	-0.695327	-1.87353	-6.13778	0.00030028	0.367508	0.335886	LOC645323
cg24228145	0.718771	2.46218	6.13769	0.000300309	0.367508	0.33582	USP28
cg25777459	-0.754831	-1.69774	-6.13633	0.000300751	0.367508	0.334814	DIS3L2
cg21460070	0.745874	2.64513	6.13464	0.000301301	0.367508	0.333563	COBLL1
cg22420548	0.650815	2.13585	6.13296	0.000301848	0.367508	0.33232
cg24072283	0.689279	-4.18511	6.12671	0.000303895	0.367508	0.32769	C14orf102
cg07784651	-0.626434	2.71012	-6.12456	0.000304601	0.367508	0.3261	POLR3A
cg21614491	0.569593	2.36691	6.11977	0.000306183	0.367508	0.322549	ATP11A
cg01492934	-0.731676	2.20786	-6.1191	0.000306404	0.367508	0.322052	GLTSCR1
cg00718004	0.576622	1.90228	6.11505	0.000307752	0.367508	0.319042	CEP192
cg01439340	-1.05687	-3.94411	-6.11256	0.000308581	0.367508	0.317197
cg16010403	-0.598089	2.75061	-6.11184	0.000308821	0.367508	0.316663	CLINT1
cg25793860	-0.628263	1.4863	-6.10854	0.000309929	0.367508	0.314205	LOC101929710
cg01213563	0.664929	2.77054	6.10804	0.000310095	0.367508	0.313837	LRBA
cg06111286	-0.568567	-2.35291	-6.10384	0.000311511	0.367508	0.310709	IL12B
cg15486224	-0.674038	-1.70282	-6.10215	0.000312081	0.367508	0.309453	ANKRD46
cg25399071	0.671204	1.78748	6.10214	0.000312086	0.367508	0.309442	PTEN
cg20336209	-0.841715	-2.68002	-6.09936	0.000313028	0.367508	0.307371	CNOT6L
cg25304500	0.742331	2.39154	6.09785	0.000313542	0.367508	0.306243	SMR3B
cg11564601	-0.623073	-2.79164	-6.09511	0.000314474	0.367508	0.304203
cg24914818	-0.736987	-1.14638	-6.09461	0.000314646	0.367508	0.303829	ACACA
cg13104618	0.900164	3.11277	6.09161	0.00031567	0.367508	0.301594	ARL5B
cg05933344	-0.641349	-4.43205	-6.08856	0.000316717	0.367508	0.299318	RANBP1
cg09977333	-0.6596	-1.50142	-6.08565	0.000317719	0.367508	0.297143	KIF5C
cg16070605	-0.700982	-2.15557	-6.08377	0.000318371	0.367508	0.295734	ASAP1
cg17262810	-0.570854	-1.33922	-6.07922	0.000319946	0.367508	0.292337	CCNY
cg00194186	0.697931	-3.02041	6.07721	0.000320648	0.367508	0.290828	FGFR4
cg17674653	0.734336	2.89251	6.07592	0.000321098	0.367508	0.289863	ARHGAP24
cg13388818	-0.618798	-1.6513	-6.07529	0.000321318	0.367508	0.289391	TBC1D2B
cg13869274	-0.668176	-1.98432	-6.0711	0.000322785	0.367508	0.286253	LOC101928253
cg22290067	0.627932	2.18261	6.06706	0.000324208	0.367508	0.283221	RORA
cg26121915	-0.62301	3.00923	-6.06545	0.000324775	0.367508	0.282017	ROCK1
cg05936004	-0.803343	-1.09228	-6.06423	0.000325207	0.367508	0.2811	ATP2C1
cg21594961	-0.70189	-2.15824	-6.06389	0.000325329	0.367508	0.280842	IL5RA
cg02895390	-0.956642	2.24184	-6.06361	0.000325427	0.367508	0.280634
cg22619104	-0.663508	-3.25579	-6.06287	0.000325691	0.367508	0.280076
cg23860535	-0.774848	-1.50215	-6.06209	0.000325966	0.367508	0.279493
cg12054892	-0.607901	-2.80921	-6.06122	0.000326276	0.367508	0.278838	NRP1
cg21921016	0.666651	2.5612	6.06113	0.000326309	0.367508	0.278769	SLC20A2
cg24624764	-0.848659	2.8058	-6.06065	0.000326477	0.367508	0.278413	IL12RB2
cg25998928	0.581827	0.879931	6.06002	0.000326702	0.367508	0.277939
cg14723713	-0.764027	-1.47431	-6.05928	0.000326966	0.367508	0.277382
cg16495908	-0.623427	-2.55149	-6.05627	0.00032804	0.367508	0.275119
cg15642855	-0.661554	-0.221491	-6.0545	0.000328672	0.367508	0.273791
cg02735685	-0.93903	-1.04116	-6.05007	0.000330266	0.367508	0.270451	ATF7
cg05463119	1.37413	3.11246	6.05006	0.000330268	0.367508	0.270448	NPHP4
cg26164488	-0.802617	-1.99696	-6.04947	0.000330481	0.367508	0.270002
cg18164313	-1.06228	-4.52823	-6.04837	0.000330878	0.367508	0.269174	PKN2
cg25515450	-1.05978	1.95542	-6.04669	0.000331484	0.367508	0.26791
cg13722821	-1.20039	-4.55589	-6.04608	0.000331707	0.367508	0.267446	TRIP13
cg15176266	-0.709934	0.0002229	-6.04528	0.000331994	0.367508	0.266849	FOXK2
cg09193923	-1.66267	-4.68567	-6.04474	0.000332192	0.367508	0.266435	PTPN4
cg00873453	-0.90509	-1.74387	-6.04351	0.000332635	0.367508	0.265515	RGSL1
cg25912247	-0.576589	1.6178	-6.04346	0.000332654	0.367508	0.265476	L3MBTL4
cg25929204	1.68217	3.27872	6.04306	0.000332799	0.367508	0.265175	VGLL4
cg18338521	0.997192	3.04951	6.04301	0.000332817	0.367508	0.265138
cg07628233	-0.692013	-4.75124	-6.04271	0.000332928	0.367508	0.264908	KIFC1
cg06296102	0.820519	3.19767	6.04264	0.000332954	0.367508	0.264854
cg17442155	-0.656598	-0.965959	-6.04227	0.000333088	0.367508	0.264575	PILRB
cg10443496	-0.741981	2.69729	-6.04067	0.00033367	0.367508	0.26337
cg10475493	0.706364	1.97428	6.03786	0.000334695	0.367508	0.261251	VWA3B
cg01283625	-0.834739	-1.29509	-6.03494	0.000335766	0.367508	0.259041
cg19624799	-0.585329	-2.85271	-6.03375	0.000336201	0.367508	0.258147	TMEM206
cg08417022	-0.606716	-1.54664	-6.0331	0.000336441	0.367508	0.257653
cg03454028	-0.898491	-4.19593	-6.03203	0.000336832	0.367508	0.256849	ARHGAP12
cg17882374	-0.775996	3.65154	-6.02834	0.000338195	0.367508	0.254056	CCDC40
cg11059932	-0.80648	-2.60043	-6.02314	0.000340125	0.367508	0.250119	ITPKB
cg05684154	-0.556523	-1.69598	-6.02236	0.000340415	0.367508	0.24953
cg13320172	1.16142	2.05113	6.02196	0.000340563	0.367508	0.249228
cg16152137	-0.969619	-1.23879	-6.02131	0.000340807	0.367508	0.248733	NF1
cg13475388	1.23012	-3.2354	6.01942	0.00034151	0.367508	0.247307	MIR1908
cg15408225	0.967142	2.18708	6.01909	0.000341635	0.367508	0.247053	EHMT1
cg08522272	0.577955	2.40181	6.01735	0.000342287	0.367508	0.245733	DCLK2
cg13551453	-0.655569	-3.15292	-6.01621	0.000342713	0.367508	0.244871	SPATA13
cg12310600	1.49511	-4.57944	6.01429	0.000343436	0.367508	0.243412	TTC37
cg12697637	-0.708971	1.86831	-6.01407	0.000343519	0.367508	0.243245	MIR340
cg21055576	-1.18223	3.80839	-6.01373	0.000343645	0.367508	0.24299	LRRC4B
cg10394840	-0.71416	-2.04577	-6.01256	0.000344086	0.367508	0.242101	NSMCE2
cg09617579	0.865788	-3.09247	6.01042	0.000344893	0.367508	0.240478	FAM181B
cg03056265	-0.847519	2.49857	-6.01013	0.000345002	0.367508	0.24026	OR2B2
cg05105889	0.62601	1.72066	6.00965	0.000345185	0.367508	0.239893
cg00443467	0.619601	1.69453	6.00951	0.000345236	0.367508	0.23979
cg01987727	0.911284	1.6674	6.00792	0.000345839	0.367508	0.238579
cg12033125	1.18036	2.12582	6.00434	0.000347197	0.367508	0.235863
cg16385829	-0.68813	-1.04338	-6.00433	0.000347202	0.367508	0.235854	KIAA1324
cg26616627	-0.609691	0.23244	-6.00392	0.000347357	0.367508	0.235543
cg09509305	-0.567769	-1.82826	-6.00301	0.000347705	0.367508	0.23485	ALAS1
cg19757493	-0.611271	3.24743	-6.00202	0.000348085	0.367508	0.234092
cg23766333	-0.542658	-3.0316	-5.99668	0.000350126	0.367508	0.230035	MIR548H3
cg11788604	-0.818267	-1.09064	-5.99454	0.000350951	0.367508	0.228404	AK5
cg20066077	-0.793174	-4.14221	-5.99354	0.000351335	0.367508	0.227645
cg25028079	-0.831115	3.41111	-5.99353	0.000351342	0.367508	0.227631
cg22594215	-1.33445	-4.22069	-5.99307	0.000351519	0.367508	0.227281	PCGF2
cg15958424	-0.761546	-1.61932	-5.99278	0.000351629	0.367508	0.227063	ACPP
cg24511004	-0.716982	0.112893	-5.99219	0.000351857	0.367508	0.226613	COA6
cg18882597	-0.823689	-1.6718	-5.99207	0.000351905	0.367508	0.22652
cg20873906	0.840919	2.8255	5.99061	0.000352467	0.367508	0.225411	HSDL1
cg25544413	0.948662	2.48055	5.99038	0.000352556	0.367508	0.225235
cg21506258	0.555362	1.71544	5.98967	0.000352831	0.367508	0.224695
cg11492019	-0.641838	-1.32879	-5.98964	0.000352846	0.367508	0.224666	BLM
cg02315483	-0.54263	3.15848	-5.98605	0.000354239	0.367508	0.221929	ZNF155
cg10214340	-0.860698	2.21597	-5.98378	0.000355121	0.367508	0.220201	ELP4
cg19344682	0.643207	2.84189	5.98339	0.000355274	0.367508	0.219903	PAK2
cg15814312	-0.806062	-1.78808	-5.98254	0.000355608	0.367508	0.219249
cg21004358	5.12935	-2.75814	5.98113	0.000356157	0.367508	0.218178
cg11145593	-0.767858	-1.44968	-5.98046	0.000356422	0.367508	0.217661	MEF2C
cg23718806	0.6808	-2.48824	5.97768	0.000357511	0.367508	0.215539	EVI5
cg24604506	-0.545854	2.77006	-5.97652	0.000357966	0.367508	0.214656	RIPK1
cg15123881	1.17729	-3.37539	5.97417	0.000358893	0.367508	0.212859	CITED4
cg23033748	0.867939	2.4215	5.96749	0.000361544	0.367508	0.207739	NEK9
cg21941495	0.773975	-4.60444	5.96349	0.000363137	0.367508	0.204679	FRMPD1
cg11922563	-0.825313	-1.64241	-5.96294	0.000363358	0.367508	0.204257
cg14025893	-0.57341	-1.87366	-5.96154	0.000363921	0.367508	0.203179	GADL1
cg02731183	0.602607	2.15356	5.95898	0.000364946	0.367508	0.20122	VAPA
cg14155265	-0.739031	-0.517409	-5.95729	0.000365626	0.367508	0.199924	AK4
cg07790960	-0.641431	-2.34606	-5.95456	0.000366728	0.367508	0.197827
cg20312012	-0.776177	-1.47628	-5.9535	0.00036716	0.367508	0.197008	FER1L5
cg26789411	-0.762222	-0.617822	-5.94812	0.000369344	0.367508	0.192873	MECOM
cg24265600	-0.832502	-0.882418	-5.94568	0.000370338	0.367508	0.191	CXADR
cg02084828	-0.765902	3.08544	-5.94508	0.000370585	0.367508	0.190536	SEMA6A
cg19648923	-0.66746	-2.9851	-5.94443	0.00037085	0.367508	0.190037	TNF
cg22912890	0.744271	0.512571	5.9439	0.000371066	0.367508	0.189631	KCNAB2
cg00819362	0.643714	2.63203	5.94361	0.000371186	0.367508	0.189406	CLIP3
cg13753006	0.918854	2.1456	5.94339	0.000371276	0.367508	0.189236	CGA
cg27107784	-0.582279	-1.70337	-5.94092	0.000372289	0.367508	0.187337
cg10941826	-0.743094	-1.83175	-5.94029	0.000372549	0.367508	0.186849	NR6A1
cg06397009	-0.726344	-1.57026	-5.93703	0.000373894	0.367508	0.184335
cg27084825	1.23777	1.26547	5.93516	0.000374667	0.367508	0.182893
cg26534500	0.710429	2.26578	5.93504	0.000374716	0.367508	0.182803	CDH8
cg00746515	-1.24442	-3.82647	-5.9347	0.000374857	0.367508	0.18254	C4orf27
cg21037184	0.641157	-2.78498	5.93461	0.000374895	0.367508	0.182469	GPR98
cg27207681	-0.604809	-1.88403	-5.93394	0.00037517	0.367508	0.181958	LINC00968
cg15287044	0.611469	1.40458	5.93392	0.000375179	0.367508	0.181941	ZNF254
cg06171830	0.592757	1.74438	5.93139	0.000376231	0.367508	0.179985
cg22529607	-0.890847	-0.232243	-5.93115	0.000376331	0.367508	0.179801	PDE8A
cg19963522	-0.846335	-1.80863	-5.92935	0.000377081	0.367508	0.17841	IPCEF1
cg11366711	0.684273	0.740584	5.92821	0.000377555	0.367508	0.177532	ZBTB44
cg21626408	-0.630347	-2.89627	-5.92649	0.000378275	0.367508	0.176202	TAOK3
cg12318500	0.784517	-3.59477	5.92631	0.000378349	0.367508	0.176066	TMEM163
cg23379806	-0.789365	-2.05898	-5.92385	0.000379379	0.367508	0.174166	FAM107B
cg10043324	-0.926048	-4.15402	-5.92304	0.000379722	0.367508	0.173535	ARPC4
cg05769505	0.580698	2.12297	5.92162	0.000380316	0.367508	0.172442	C7orf10
cg12872489	0.632257	2.37858	5.92136	0.000380426	0.367508	0.172241	EHMT1
cg08543703	0.629292	-4.77669	5.92114	0.000380521	0.367508	0.172066	MFN2
cg16979263	0.692796	2.92524	5.91944	0.000381237	0.367508	0.170754	LOC101928453
cg13070763	-0.741559	-2.49743	-5.91907	0.000381394	0.367508	0.170465	CCRL2
cg19660729	0.784682	2.38141	5.91761	0.000382011	0.367508	0.169334	KIF26A
cg17143767	-0.628844	-0.388983	-5.91638	0.00038253	0.367508	0.168386	TUBGCP3
cg25307097	-0.868747	-2.12858	-5.91562	0.000382853	0.367508	0.167796	TAOK3
cg25097215	-0.607808	-1.69638	-5.91532	0.000382982	0.367508	0.167561
cg18236250	0.591289	2.31628	5.91199	0.000384396	0.367508	0.164983	LDB2
cg05430452	-0.854432	-1.97643	-5.91108	0.000384783	0.367508	0.164279
cg05614226	0.671643	1.95915	5.911	0.000384816	0.367508	0.164219	ANKRD28
cg04439516	0.877623	-4.24498	5.91009	0.000385204	0.367508	0.163515	PLLP
cg07737773	-0.738245	-1.41044	-5.90903	0.000385658	0.367508	0.16269	POLR1B
cg14081465	-0.809441	-3.3003	-5.90826	0.000385989	0.367508	0.16209	ASTN2
cg24074685	-0.778899	-3.15804	-5.90805	0.000386076	0.367508	0.161931	TIA1
cg04203628	0.859535	2.3797	5.90777	0.000386198	0.367508	0.161711	ZNF619
ch.3.993783R	-0.705535	-3.53719	-5.90719	0.000386447	0.367508	0.161261	SMARCC1
cg08126158	0.703531	2.18078	5.90556	0.000387143	0.367508	0.16	DUSP19
cg26281775	-0.612196	-1.7436	-5.90475	0.000387491	0.367508	0.159372	FOXP1
cg06199212	0.588297	2.19148	5.90432	0.000387676	0.367508	0.159039	FAIM2
cg01513263	-0.591855	-3.59817	-5.90331	0.00038811	0.367508	0.158255	FAM168A
cg19787097	-0.60385	-1.46406	-5.90215	0.00038861	0.367508	0.157354	RBMS3
cg13186130	-0.57514	-2.5312	-5.90051	0.000389318	0.367508	0.156079	C11orf21
cg12641434	0.617944	-4.21511	5.90047	0.000389335	0.367508	0.156048	C10orf79
cg09022294	-0.767272	-1.70504	-5.89866	0.00039012	0.367508	0.154638	TBC1D15
cg14837635	-1.00212	3.71961	-5.89721	0.000390746	0.367508	0.153514	C1orf203
cg04065880	-0.63731	4.20202	-5.89617	0.000391198	0.367508	0.152706	FBRSL1
cg00189389	-0.79653	2.61768	-5.894	0.000392141	0.367508	0.151018
cg17593886	-0.604868	-3.7371	-5.89378	0.000392237	0.367508	0.150848
cg25008317	0.596584	1.46507	5.89364	0.000392296	0.367508	0.150742
cg12629186	-0.689894	-0.66	-5.89301	0.000392572	0.367508	0.15025	PIGU
cg26650574	-0.682569	-2.00364	-5.89115	0.000393383	0.367508	0.148803
cg24725430	0.704697	2.10043	5.89017	0.000393812	0.367508	0.148039	LOC101928823
cg23029905	0.608419	1.74992	5.88644	0.000395447	0.367508	0.145135	CLVS2
cg04245568	0.539473	3.07126	5.88525	0.000395972	0.367508	0.144205
cg20540963	0.869453	-4.62256	5.88505	0.000396059	0.367508	0.14405	MCM7
cg03525583	0.645586	3.10522	5.88474	0.000396195	0.367508	0.14381	UBE2J2
cg23411981	0.855308	-2.36324	5.88396	0.000396537	0.367508	0.143205	CRIP2
cg22423930	-0.63658	-2.03471	-5.88396	0.000396539	0.367508	0.1432	CTNNBIP1
cg10699547	0.804354	2.3137	5.88357	0.000396711	0.367508	0.142896	LAMP3
cg17365823	0.638015	2.91848	5.88125	0.000397733	0.367508	0.141093	PRKCI
cg24682638	-0.584688	-0.954772	-5.88073	0.000397963	0.367508	0.140686	ATP8B4
cg18433967	-0.567372	-1.04153	-5.88061	0.000398019	0.367508	0.140588
cg25731553	-0.562704	-0.389403	-5.88052	0.000398059	0.367508	0.140518
cg20877250	-0.783791	-1.58772	-5.88028	0.000398166	0.367508	0.140329	CANX
cg05327250	-0.798166	-1.88302	-5.88024	0.000398184	0.367508	0.140298
cg26745581	-0.788639	-2.44576	-5.87962	0.000398454	0.367508	0.139822	POU6F2
cg06099784	0.711965	3.65578	5.87811	0.000399125	0.367508	0.138641	NEK10
cg25925926	-0.597856	2.89438	-5.87684	0.000399691	0.367508	0.137647	SIK2
cg10109286	0.584821	1.10286	5.87499	0.000400514	0.367508	0.136203
cg25392168	-0.609433	-0.740185	-5.87491	0.00040055	0.367508	0.13614
cg02773657	-0.887246	2.6316	-5.87433	0.000400808	0.367508	0.135688	MCM8
cg17423368	-0.640143	3.47914	-5.87429	0.000400827	0.367508	0.135655	ERP44
cg21112168	1.23361	-1.86728	5.87261	0.000401577	0.367508	0.134342
ch.1.224314189F	-0.576186	-3.89775	-5.87149	0.000402077	0.367508	0.133469
cg06839611	0.660255	-4.06722	5.87131	0.000402157	0.367508	0.13333	CAPZB
cg20629455	1.14915	2.47749	5.87094	0.000402321	0.367508	0.133043
cg10026317	-0.579119	-2.4749	-5.86732	0.000403946	0.367508	0.130212	TAL1
cg17484029	-0.793302	-2.46439	-5.86705	0.000404069	0.367508	0.129998
cg20849928	1.0503	2.92358	5.86627	0.00040442	0.367508	0.129389
cg01394709	-0.839844	-3.61167	-5.8654	0.000404811	0.367508	0.12871
cg03699844	-0.619958	-1.98043	-5.86064	0.000406966	0.367508	0.124979	ZBTB17
cg05381491	1.68576	1.80495	5.85983	0.000407331	0.367508	0.124349	PPP3CA
cg25479599	-0.622691	1.99448	-5.85928	0.000407582	0.367508	0.123917
cg17674811	0.779659	2.50106	5.85814	0.0004081	0.367508	0.123023	TIA1
cg10699171	0.70465	0.587231	5.85751	0.000408385	0.367508	0.122532
cg25981174	-0.783978	-1.52099	-5.85619	0.000408988	0.367508	0.121495	TNFAIP3
cg09373130	-0.746406	-1.7736	-5.85499	0.000409536	0.367508	0.120554	TNIK
cg22978087	-2.24297	-3.30333	-5.85458	0.000409721	0.367508	0.120236	NEFL
cg00287071	-0.580694	-4.50254	-5.85425	0.000409874	0.367508	0.119973	ATXN7
cg12974006	-0.752226	-1.70704	-5.85329	0.000410312	0.367508	0.119223	EIF3H
cg13030488	-0.750926	-1.69759	-5.85132	0.000411215	0.367508	0.117676
cg11953824	0.671269	1.97227	5.84848	0.000412519	0.367508	0.115448	C9orf6
cg16902484	-0.622482	3.17925	-5.84726	0.000413081	0.367508	0.114491	PTPRM
cg00575311	0.661946	2.63979	5.84614	0.000413601	0.367508	0.113606	ANKRD34B
cg04797170	-0.670925	-4.14294	-5.84557	0.000413861	0.367508	0.113164
cg03174852	0.830309	-3.93139	5.84552	0.000413887	0.367508	0.113119	WDFY2
cg17014214	0.887993	2.34482	5.84523	0.000414022	0.367508	0.112891	CTBP2
cg00777445	-0.936743	-0.920877	-5.84394	0.000414616	0.367508	0.11188
cg16195091	-0.686941	-3.53605	-5.84346	0.000414837	0.367508	0.111506	LOC283999
cg08733159	-0.914612	-3.03219	-5.84304	0.000415035	0.367508	0.11117
cg05036615	0.597582	2.28251	5.84232	0.000415367	0.367508	0.110606	PHTF2
cg13228309	-0.566361	-0.662423	-5.83853	0.000417128	0.367508	0.107628	NEK6
cg15578146	0.620317	2.094	5.83737	0.000417671	0.367508	0.106712	LINC01216
cg13643250	-0.669606	3.07273	-5.8368	0.000417938	0.367508	0.106262	AAMDC
cg08739282	-0.687353	-3.17187	-5.83362	0.000419424	0.367508	0.103761	DHX15
cg01561889	0.556099	2.85773	5.83343	0.000419513	0.367508	0.103611	CAMK1D
cg08653292	0.672524	1.31786	5.83199	0.00042019	0.367508	0.102476	FAM111A
cg07765262	0.906445	2.88849	5.83102	0.000420645	0.367508	0.101712	FAM53A
cg10056723	-0.871938	-4.36038	-5.8288	0.000421692	0.367508	0.09996	PYROXD1
cg07790752	-0.734271	-1.43458	-5.82851	0.000421828	0.367508	0.0997337
cg15073853	-0.918624	-2.6689	-5.82799	0.000422073	0.367508	0.0993241	ISYNA1
cg10168494	-0.658672	-2.26851	-5.82769	0.000422213	0.367508	0.0990896
cg01057573	-0.702226	-1.43093	-5.82691	0.000422582	0.367508	0.0984741	TNFAIP8
cg17079941	-0.918097	-2.28792	-5.82641	0.000422821	0.367508	0.0980763
cg24756292	0.620382	1.56886	5.82522	0.000423384	0.367508	0.0971367
cg16920725	-0.824792	-1.37943	-5.8245	0.000423725	0.367508	0.0965695	ELMO1
cg19792732	0.597192	-4.36745	5.82263	0.00042461	0.367508	0.095098	PLEC1
cg20995061	-0.582805	-4.43439	-5.82223	0.000424801	0.367508	0.0947818	ARNTL
cg06861945	-0.573447	-2.3849	-5.81974	0.000425989	0.367508	0.0928115
cg13344582	0.546594	1.07024	5.81871	0.000426478	0.367508	0.0920022	ITGBL1
cg08488915	0.874525	2.33429	5.8184	0.000426626	0.367508	0.0917567	SLC43A2
cg16256243	-0.725138	-1.49601	-5.81819	0.000426728	0.367508	0.0915877
cg05080429	-0.587532	-0.70917	-5.81766	0.000426982	0.367508	0.0911682	CD244
cg03289761	-0.833312	-2.76681	-5.81676	0.000427411	0.367508	0.0904599
cg00598984	0.605988	2.85737	5.81628	0.000427644	0.367508	0.0900757	SMU1
cg13958725	-0.608903	-1.81191	-5.81419	0.000428646	0.367508	0.0884228	FKBP1A
cg00908291	1.05078	-4.06062	5.81215	0.000429623	0.367508	0.0868159	SPSB4
cg02178585	-0.78712	2.76326	-5.81037	0.000430483	0.367508	0.0854037	FAM82A1
cg00211174	-0.852902	-1.35542	-5.80844	0.000431416	0.367508	0.0838756	MCM2
cg05830425	-0.73333	-1.24913	-5.80602	0.000432586	0.367508	0.0819628
cg23560727	-0.783891	-4.60352	-5.8059	0.000432644	0.367508	0.0818672	PGM2
cg19819715	-0.843282	-1.39681	-5.80586	0.000432665	0.367508	0.0818335	MOGS
cg26646867	-0.69628	-1.74919	-5.80509	0.000433036	0.367508	0.0812272
cg13274077	-0.675851	-2.54975	-5.80508	0.000433045	0.367508	0.0812133
cg10935498	0.715575	0.914356	5.80488	0.000433139	0.367508	0.0810592
cg02250291	0.885858	2.56755	5.8043	0.000433422	0.367508	0.0805979
cg05255829	0.642663	2.84397	5.80398	0.000433578	0.367508	0.0803438	C7orf26
cg24795173	-0.666033	-0.600762	-5.80364	0.000433744	0.367508	0.0800733	SORCS1
cg05377824	-0.596499	-2.39855	-5.80352	0.000433801	0.367508	0.0799813	ANKRD11
cg18212298	0.800458	2.48993	5.80334	0.000433887	0.367508	0.0798401	VPS53
cg02403198	-0.571259	-2.83984	-5.80199	0.000434549	0.367508	0.0787636
cg07158415	-0.62286	2.81552	-5.80159	0.000434743	0.367508	0.0784485
cg04523558	-0.880734	-2.35592	-5.8	0.000435518	0.367508	0.077189
cg16971889	-0.57217	-2.7914	-5.79859	0.000436206	0.367508	0.0760738	RP5
cg14310772	-0.640077	-1.93293	-5.79834	0.000436331	0.367508	0.0758709	LOC102723766
cg04211197	-0.679783	-1.99187	-5.79827	0.000436365	0.367508	0.0758155	FBXL20
cg13928613	-0.789516	-1.42536	-5.79798	0.000436507	0.367508	0.0755854
cg08059358	-0.813889	-1.49253	-5.79766	0.000436662	0.367508	0.0753345	LOC101927865
cg14017435	-0.699141	-4.84863	-5.79676	0.000437105	0.367508	0.0746183	PDGFA
cg15766651	-0.586585	-1.05795	-5.79645	0.000437258	0.367508	0.0743706
cg22888007	0.572363	2.93233	5.79624	0.000437358	0.367508	0.0742085	FNIP2
cg09100373	0.698209	2.4203	5.79453	0.000438203	0.367508	0.0728449
cg16131203	-0.701748	-1.28514	-5.79404	0.00043844	0.367508	0.0724613	PRDM10
cg23265210	0.669997	1.75637	5.79213	0.000439381	0.367508	0.0709452	AMOTL1
cg15652719	-0.544147	-1.85884	-5.79149	0.000439698	0.367508	0.0704362
cg15497761	-0.724023	-0.387526	-5.79149	0.000439701	0.367508	0.07043	TRIM46
cg25391196	0.638436	1.5986	5.79087	0.000440006	0.367508	0.0699394	RGS17
cg12157941	-1.14379	3.86115	-5.79059	0.000440146	0.367508	0.0697156	RBM33
cg01173485	1.14528	2.44683	5.78919	0.000440836	0.367508	0.0686064	POLD3
cg05889889	0.531458	1.02888	5.78858	0.000441139	0.367508	0.0681204	RTTN
cg14220170	-0.736556	-1.21058	-5.7881	0.000441378	0.367508	0.0677376	TRANK1
cg20463995	0.531108	2.23169	5.78466	0.000443087	0.367508	0.0650034
cg18507018	-0.867707	-1.35487	-5.78448	0.000443177	0.367508	0.0648584	TMEM55A
cg26334507	-0.544688	-0.646176	-5.78377	0.000443528	0.367508	0.064298	ZBTB17
cg06275503	-0.980665	-1.70448	-5.78204	0.000444394	0.367508	0.0629174	OAF
cg21976878	-0.59096	-1.19466	-5.78087	0.000444977	0.367508	0.0619899
cg21470993	-0.721067	-1.84482	-5.77944	0.000445697	0.367508	0.060844
cg08677627	-0.582036	-3.36343	-5.77856	0.000446138	0.367508	0.0601447	RARS2
cg25199536	-0.571412	-2.0093	-5.77835	0.000446244	0.367508	0.0599764	CCDC21
cg19974686	-0.69685	-1.72808	-5.77759	0.000446622	0.367508	0.0593769	ITPR1
cg04828105	0.577694	2.15512	5.77728	0.000446781	0.367508	0.0591237
cg08635723	-0.896636	2.77808	-5.77718	0.000446829	0.367508	0.0590482	ATXN1
cg17153306	-0.651548	-1.25298	-5.77692	0.000446961	0.367508	0.0588395
cg13703437	-0.825058	-1.81831	-5.77346	0.000448703	0.367508	0.0560841	FYB
cg20310870	-0.538926	-2.39194	-5.7714	0.000449746	0.367508	0.0544374
cg26536800	0.759986	2.30017	5.7713	0.000449798	0.367508	0.0543562	TRAM1
cg08271031	-0.657208	-2.79699	-5.77085	0.000450026	0.367508	0.0539965	PARVG
cg23078896	-0.802168	-3.3313	-5.77019	0.000450358	0.367508	0.0534748	RAP2B
cg19991941	-0.567323	2.19656	-5.76848	0.000451227	0.367508	0.0521073
cg11502375	-0.706276	-1.82959	-5.76807	0.000451435	0.367508	0.0517806	LRG1
cg18613786	-0.695693	1.89694	-5.76495	0.000453027	0.367508	0.0492857	ELMO1
cg11867495	0.682677	1.35811	5.7646	0.000453202	0.367508	0.0490113	SH3PXD2A
cg14875171	-0.847714	-1.14921	-5.76414	0.000453438	0.367508	0.0486427	NRXN1
cg04204465	-0.616619	-1.02632	-5.76399	0.000453514	0.367508	0.048523	UBE2R2
cg06238494	-0.651756	-0.752241	-5.76363	0.0004537	0.367508	0.0482326	EPB41
cg18847562	-0.876891	-1.24333	-5.76268	0.000454183	0.367508	0.0474784	NAB1
cg10898077	0.541929	1.68769	5.76247	0.000454291	0.367508	0.0473102
cg09703586	0.96278	1.55545	5.76153	0.000454777	0.367508	0.0465515	TAOK1
cg00120897	-0.784227	-2.06998	-5.76086	0.000455119	0.367508	0.0460172
cg10598545	-0.861966	-1.68697	-5.76059	0.000455257	0.367508	0.0458036
cg05140079	0.677427	-4.8692	5.75929	0.000455924	0.367508	0.0447642	POLR2C
cg15014784	-0.966913	-3.04294	-5.75888	0.000456134	0.367508	0.0444376
cg25084479	-0.815058	-0.96038	-5.75719	0.000457004	0.367508	0.0430855	SH3BP5
cg13895331	-0.712108	-0.899277	-5.75653	0.000457345	0.367508	0.0425556	UHRF2
cg00760338	0.883986	-3.81689	5.75598	0.000457627	0.367508	0.0421191	ETV5
cg18169682	-0.821979	-0.772159	-5.75491	0.000458181	0.367508	0.0412604	SH3BP5
cg22723887	0.678407	4.10756	5.75323	0.00045905	0.367508	0.0399148	DOT1L
cg01312755	0.624882	2.1357	5.7528	0.000459273	0.367508	0.0395705	RNF19A
cg14535980	-0.691045	-1.86689	-5.75266	0.000459347	0.367508	0.0394559	C2orf40
cg07115547	-0.625889	2.95613	-5.75157	0.00045991	0.367508	0.0385867
cg22832407	-0.835176	-2.28252	-5.75152	0.000459936	0.367508	0.0385456	CBR4
cg03332903	0.825478	2.05272	5.75095	0.000460235	0.367508	0.0380843
cg12693702	0.585706	-3.58509	5.75013	0.000460658	0.367508	0.0374324	MIR148A
cg05050084	-0.547494	-3.54181	-5.74905	0.000461219	0.367508	0.0365678	IFT88
cg27359469	-0.572427	2.08635	-5.74709	0.00046224	0.367508	0.0349973	C6orf192
cg11538718	-0.577292	-0.480125	-5.74609	0.000462766	0.367508	0.0341897
cg14552400	0.647753	2.69086	5.74528	0.000463187	0.367508	0.0335439	WDR66
cg12045829	0.525157	-0.394481	5.74348	0.000464133	0.367508	0.0320944	TNFSF12
cg10515368	-0.530569	-1.43513	-5.7423	0.000464748	0.367508	0.031154	CD47
cg20067200	-0.793657	-1.20882	-5.74212	0.000464845	0.367508	0.0310051
cg20374784	0.608717	3.1934	5.74199	0.000464914	0.367508	0.0309003	CCDC82
cg06492223	-0.661701	-0.298504	-5.74033	0.000465784	0.367508	0.029572
cg27266905	-0.830767	-1.40759	-5.73868	0.000466655	0.367508	0.0282434	TCF12
cg17362171	-0.977996	-2.35591	-5.73634	0.00046789	0.367508	0.0263643	CACNA2D4
cg24476165	1.31846	2.96836	5.73355	0.00046937	0.367508	0.0241197	ASAP1
cg02692522	-0.59377	-1.92655	-5.73338	0.000469461	0.367508	0.023982
cg17700308	-0.685918	2.22807	-5.73299	0.000469668	0.367508	0.0236674
cg06182278	-0.711576	-1.94459	-5.7322	0.000470084	0.367508	0.0230378
cg21585289	-0.680419	-2.66345	-5.7321	0.000470139	0.367508	0.0229544
cg14960433	0.548584	1.96955	5.73183	0.000470282	0.367508	0.0227393	DLGAP1
cg05909702	-0.758272	2.29452	-5.73124	0.000470597	0.367508	0.0222617
cg18141739	-0.862201	-2.72356	-5.73112	0.000470663	0.367508	0.0221628	MAP6
cg00501765	-0.6827	-0.782595	-5.73105	0.000470696	0.367508	0.0221135	C1orf105
cg19269323	0.858655	2.40883	5.73031	0.000471091	0.367508	0.0215155	C11orf63
cg23654093	-0.662548	-2.19789	-5.73007	0.00047122	0.367508	0.0213209	SLC11A2
cg06430695	-0.711115	-1.5921	-5.72923	0.000471666	0.367508	0.020649
cg00581848	1.01223	-1.88728	5.72904	0.00047177	0.367508	0.020492	GPR157
cg17342588	-0.618667	-2.47409	-5.72869	0.000471953	0.367508	0.0202149
cg19363439	0.996795	-2.30063	5.72757	0.000472557	0.367508	0.0193056	PSMB1
cg20157399	0.8397	1.76837	5.72615	0.000473315	0.367508	0.0181649	ATAD2B
cg27468704	-0.56726	-1.74833	-5.72569	0.000473563	0.367508	0.0177923	HPS4
cg01360760	1.19791	2.56273	5.7252	0.000473825	0.367508	0.0173987	ARMC8
cg21199093	-0.645679	-1.70395	-5.72401	0.00047446	0.367508	0.016445	ZMYM4
cg27479052	-0.744238	-1.83762	-5.72387	0.000474539	0.367508	0.0163273
cg06779356	-0.604525	1.24386	-5.72308	0.000474961	0.367508	0.0156944	CFDP1
cg20293716	-0.669605	-0.581707	-5.72065	0.000476268	0.367508	0.0137381	DIRC2
cg00996789	0.682778	1.96202	5.72027	0.000476478	0.367508	0.0134244	MAPKAPK3
cg06495310	0.773808	3.34142	5.72006	0.000476589	0.367508	0.013258	APOM
cg10167304	-0.677288	-3.99337	-5.71865	0.000477349	0.367508	0.0121241
cg27592794	-0.787965	-2.46538	-5.71835	0.000477513	0.367508	0.0118794	CCDC109A
cg05466640	0.994557	-4.56831	5.71761	0.000477912	0.367508	0.0112843	ERAP1
cg02501767	0.566302	3.1286	5.71665	0.000478431	0.367508	0.0105105	TRIM39
cg15921773	0.70337	3.18659	5.71657	0.000478479	0.367508	0.0104397	ZDHHC14
cg14494199	-0.741332	-1.5321	-5.7162	0.00047868	0.367508	0.0101412	CINP
cg21939213	0.709376	-4.26334	5.71594	0.00047882	0.367508	0.00993253	NRD1
cg17543488	-0.619492	-3.44238	-5.71542	0.000479102	0.367508	0.00951318
cg18082583	-0.746342	-2.2284	-5.71535	0.000479138	0.367508	0.00945861	TTC27
cg17227400	0.53189	2.15404	5.71426	0.000479733	0.367508	0.0085756
cg27145293	0.595992	3.06455	5.71224	0.000480832	0.367508	0.0069452	SLC9A4
cg14784779	0.999679	0.972571	5.71222	0.000480839	0.367508	0.00693381
cg09262666	-0.554938	1.12385	-5.71177	0.000481084	0.367508	0.00657146
cg17650305	-0.734678	-2.27973	-5.71065	0.000481697	0.367508	0.00566455	IQSEC1
cg02531479	-0.716668	-3.00528	-5.71015	0.000481971	0.367508	0.00525831	IRX2
cg25094834	0.575938	2.61016	5.70912	0.000482536	0.367508	0.00442358	NUP153
cg13004620	-0.521176	2.80202	-5.70762	0.000483356	0.367508	0.00321418	SNRNP40
cg12636396	-0.556489	0.0945627	-5.70714	0.000483617	0.367508	0.00282891
cg03607312	-0.886791	-1.54152	-5.70711	0.000483635	0.367508	0.00280272	COG5
cg15335342	-0.613889	2.87404	-5.70492	0.00048484	0.367508	0.00102765	SHROOM3
cg10066748	0.562724	1.75664	5.70073	0.000487149	0.367508	-0.00236068
cg15325044	0.557736	1.45634	5.69863	0.00048831	0.367508	-0.00405901	ATP1B3
cg08491344	-0.985492	2.87666	-5.69858	0.00048834	0.367508	-0.00410186	TRRAP
cg26158018	0.697126	2.54889	5.69846	0.000488404	0.367508	-0.0041957	NBPF20
cg03658236	-0.892237	-1.11296	-5.69598	0.000489785	0.367508	-0.00621047	STAB2
cg24078669	0.663472	1.42576	5.69422	0.000490763	0.367508	-0.00763361	EEF2K
cg12746041	0.743952	-0.345873	5.69397	0.000490902	0.367508	-0.00783552	MIR548AP
cg13441156	-0.859589	-0.993937	-5.69391	0.000490934	0.367508	-0.00788193	GHRL
cg13237068	-0.533204	-1.8997	-5.69357	0.000491127	0.367508	-0.00816291	CENPJ
cg20593700	-0.623527	-1.98864	-5.69244	0.000491755	0.367508	-0.00907459
cg18628968	-0.742044	-1.20945	-5.68739	0.000494584	0.367508	-0.0131711
cg02921453	-0.685844	-2.17217	-5.68713	0.000494735	0.367508	-0.013389	OSBPL1A
cg20601128	-0.655425	-1.93162	-5.68692	0.000494849	0.367508	-0.0135535
cg21283714	0.867796	-4.00855	5.6867	0.000494977	0.367508	-0.0137387	TMCC2
cg12248186	0.814242	2.67243	5.68653	0.000495068	0.367508	-0.0138694	WBSCR22
cg02106279	0.996453	1.79377	5.68511	0.000495872	0.367508	-0.015028
cg23696618	-0.579167	-1.8581	-5.68412	0.000496427	0.367508	-0.0158283	SERPINB10
cg23273294	-0.506816	-1.88167	-5.68327	0.000496908	0.367508	-0.0165189
cg10170964	0.699889	1.71751	5.68256	0.00049731	0.367508	-0.0170967	PILRA
cg16337424	-0.529791	-2.81129	-5.68032	0.000498578	0.367508	-0.0189172	MNT
cg14922328	0.55877	2.89769	5.68002	0.000498747	0.367508	-0.0191596	HECW2
cg05548403	-0.638401	-3.43287	-5.67671	0.000500631	0.367508	-0.0218547	CAST
cg23301979	-0.523232	2.66524	-5.67667	0.000500656	0.367508	-0.0218895	GPHB5
cg03126561	-0.560556	-3.14517	-5.67633	0.000500846	0.367508	-0.0221605	PARVA
cg02068160	0.720171	2.03299	5.67477	0.000501737	0.367508	-0.0234312	C12orf76
cg16832975	0.53202	4.22341	5.67429	0.000502014	0.367508	-0.0238265	INPP5A
cg23903774	0.641804	1.89119	5.67418	0.000502075	0.367508	-0.0239137	PPARD
cg20411006	-0.789324	-4.8612	-5.67381	0.000502285	0.367508	-0.0242123	LOC101928438
cg14373410	0.843075	1.4243	5.67361	0.000502404	0.367508	-0.0243818	TSHR
cg14298642	0.671726	2.55916	5.67313	0.000502678	0.367508	-0.0247721	JAZF1
cg16567823	-0.899837	-1.6107	-5.67303	0.000502732	0.367508	-0.0248483	EMC8
cg18693202	-0.648719	-1.15292	-5.67297	0.000502768	0.367508	-0.0248999
cg26421810	-0.791961	-2.72153	-5.67271	0.000502915	0.367508	-0.0251084	SH3GLB2
cg20697257	1.07697	-3.7616	5.67044	0.000504217	0.367508	-0.0269584	PLEKHG2
cg02110335	0.975347	2.8789	5.66988	0.000504541	0.367508	-0.0274173	GMDS
cg04790084	0.945334	-4.17438	5.6695	0.000504761	0.367508	-0.0277294	TMEM132E
cg27180315	1.14249	-4.23806	5.66911	0.000504981	0.367508	-0.0280405	SRRM3
cg09797653	0.664648	2.56703	5.66824	0.000505485	0.367508	-0.0287538	FAM81A
cg17460909	0.698498	2.41307	5.66764	0.000505829	0.367508	-0.0292407	PTPLAD1
cg03999208	-0.862296	-2.16836	-5.66629	0.000506608	0.367508	-0.0303421
cg19980369	0.661499	2.40242	5.66588	0.000506843	0.367508	-0.0306735
cg20065905	0.769931	2.67299	5.66573	0.000506931	0.367508	-0.0307984	FOXK2
cg27105233	-0.72403	-1.03882	-5.66555	0.000507033	0.367508	-0.0309417	HDAC2
cg00781389	0.842985	-4.23129	5.66548	0.000507077	0.367508	-0.0310047	PTRHD1
cg09037422	0.637565	2.06408	5.6637	0.000508103	0.367508	-0.0324512	ATP10B
cg03733470	-0.560144	-2.24181	-5.66245	0.000508833	0.367508	-0.0334782	SENP5
cg09036558	0.796489	2.84911	5.66232	0.000508905	0.367508	-0.0335802	WWP2
cg14611767	-0.762356	-1.00223	-5.6622	0.000508973	0.367508	-0.0336754
cg00622815	-0.780722	-1.26818	-5.66095	0.000509702	0.367508	-0.0347001
cg09905353	0.775743	0.82311	5.66094	0.000509707	0.367508	-0.0347073	ARHGAP42
cg10313337	-0.63712	-1.22261	-5.66062	0.00050989	0.367508	-0.0349641	CDH1
cg19460836	-0.75297	-1.36422	-5.65955	0.000510515	0.367508	-0.0358409	BAIAP2
cg25868245	-0.520639	-2.79889	-5.65922	0.000510706	0.367508	-0.0361092
cg02637530	0.583188	2.63155	5.65869	0.000511016	0.367508	-0.0365432	ERC1
cg21120848	0.647095	2.15684	5.65764	0.000511629	0.367508	-0.0374013	FAM135A
cg11809802	0.575851	3.5059	5.65734	0.000511803	0.367508	-0.0376456
cg22068044	0.828579	-3.76121	5.65723	0.000511867	0.367508	-0.0377344	C9orf75
cg04259892	0.741888	1.34477	5.65623	0.000512451	0.367508	-0.0385518
cg24537886	-0.741171	-2.2644	-5.65474	0.000513326	0.367508	-0.0397735	LINC01507
cg05549818	-0.575149	-1.70614	-5.65289	0.000514407	0.367508	-0.0412811	ESR1
cg00816177	-0.625246	-3.51018	-5.64938	0.000516476	0.367508	-0.0441573	KATNB1
cg05280148	-0.556282	-3.79375	-5.64901	0.000516692	0.367508	-0.0444565	MAPK3
cg22288337	-0.688136	-1.86497	-5.64786	0.00051737	0.367508	-0.0453969
cg22331825	0.572919	2.67451	5.64694	0.000517914	0.367508	-0.0461488	PTPRN2
cg24932920	-0.657308	-2.09722	-5.64525	0.000518914	0.367508	-0.0475326
cg08112141	0.757968	1.47959	5.64486	0.000519147	0.367508	-0.047854	RGS7BP
cg20810503	-0.675554	-0.824254	-5.64329	0.000520079	0.367508	-0.0491402	TACC1
cg23397030	-0.864809	-1.95953	-5.6407	0.000521621	0.367508	-0.0512639	LOC101928909
cg05778424	-0.513879	-0.874904	-5.64039	0.000521804	0.367508	-0.051515	AKAP1
cg16571794	-0.601586	-2.21069	-5.63873	0.000522797	0.367508	-0.0528789	SORCS2
cg23138160	-0.619757	-2.13101	-5.63853	0.000522915	0.367508	-0.0530402
cg06214651	-0.639539	-2.23604	-5.63845	0.000522963	0.367508	-0.0531059	IMPA2
cg00233464	-0.705066	-2.67903	-5.63689	0.000523899	0.367508	-0.0543888
cg20836388	-0.606873	-1.21261	-5.63385	0.000525724	0.367508	-0.0568839	ZC3HC1
cg00383292	0.580957	1.90658	5.63235	0.000526625	0.367508	-0.0581132	TRAPPC9
cg21879981	-0.652502	-4.55285	-5.62852	0.000528937	0.367508	-0.0612584	EPC1
cg10764055	0.624589	1.75196	5.62836	0.000529035	0.367508	-0.0613912
cg19988408	0.626691	-4.37586	5.62833	0.000529055	0.367508	-0.0614182	PDP2
cg14061378	0.644936	-4.76483	5.62799	0.000529257	0.367508	-0.0616919
cg25104558	-0.924313	-0.909352	-5.62677	0.000529996	0.367508	-0.0626951	ALPL
cg04959747	-0.605491	-2.1424	-5.62657	0.000530119	0.367508	-0.0628613
cg16429076	0.588372	1.86924	5.62637	0.000530243	0.367508	-0.0630284	RPL3
cg26980111	0.546417	1.47446	5.62621	0.000530339	0.367508	-0.0631589
cg10934870	-0.97408	-0.971553	-5.62585	0.000530556	0.367508	-0.0634528	PCYOX1
cg18842396	-0.701882	2.36739	-5.6256	0.000530707	0.367508	-0.0636575	COL22A1
cg02476884	-0.926212	-2.19698	-5.62558	0.00053072	0.367508	-0.0636746
cg24353653	-0.776085	-1.75253	-5.6249	0.000531136	0.367508	-0.0642371
cg09734931	-0.807847	-1.47418	-5.62486	0.000531161	0.367508	-0.0642718	LOC100507065
cg15842753	-0.75623	-1.90271	-5.62394	0.000531718	0.367508	-0.0650244	PLXNC1
cg25733973	0.867525	1.74034	5.62384	0.00053178	0.367508	-0.065108	HDAC7
cg16438069	0.592893	2.21696	5.62312	0.000532217	0.367508	-0.0656974
cg18100209	-0.618536	-0.421907	-5.6203	0.000533937	0.367508	-0.0680161	ST5
cg12778204	-0.798365	-1.60629	-5.6202	0.000533998	0.367508	-0.0680982
cg02050985	0.6086	1.08029	5.61985	0.000534214	0.367508	-0.0683892	TBC1D8
cg21583986	-0.674367	-2.04286	-5.61872	0.000534909	0.367508	-0.0693228
cg15071029	0.987516	1.83727	5.61749	0.000535664	0.367508	-0.0703365
cg25528474	0.805486	1.96298	5.61625	0.000536424	0.367508	-0.0713563
cg10171565	0.857472	3.13889	5.61527	0.000537028	0.367508	-0.0721647	VRK2
cg05456810	-0.903006	-1.73824	-5.61488	0.000537264	0.367508	-0.0724804	RUSC2
cg14799927	-0.534041	-1.02517	-5.61388	0.000537884	0.367508	-0.0733103	TRIM26
cg24526028	0.567576	-3.6575	5.61292	0.000538474	0.367508	-0.0740987	PCYT1A
cg06172859	-0.643998	2.92057	-5.61283	0.00053853	0.367508	-0.0741725	DCBLD1
cg15508377	0.540443	1.098	5.61187	0.000539122	0.367508	-0.074963
cg04763057	-0.738209	-1.52632	-5.61105	0.000539631	0.367508	-0.0756413
cg16639568	-0.68659	-1.94219	-5.611	0.000539662	0.367508	-0.0756825	GSN
cg00274133	-0.810212	-0.842974	-5.61098	0.000539677	0.367508	-0.0757027
cg11770407	0.962386	-4.33635	5.6108	0.000539786	0.367508	-0.0758482	PRKRA
cg14576850	-0.51447	-0.599812	-5.60956	0.000540552	0.367508	-0.0768684	CDC14A
cg19474104	-0.74032	-2.09324	-5.60906	0.000540866	0.367508	-0.0772857	UBE2Z
cg04334723	-0.656702	-1.56093	-5.60807	0.00054148	0.367508	-0.0781017	CALR
cg07707114	-0.633712	-2.4972	-5.60762	0.000541758	0.367508	-0.0784712	HIPK3
cg11022516	0.755973	2.40389	5.60737	0.000541916	0.367508	-0.0786812
cg22088829	-0.701283	-1.18758	-5.60645	0.000542488	0.367508	-0.0794395	RBMS1
cg04542940	0.643528	2.07925	5.60478	0.000543523	0.367508	-0.0808116	EML1
cg18445876	-0.683865	-2.95541	-5.60331	0.000544445	0.367508	-0.0820314
cg01051240	-0.54316	-4.61221	-5.60297	0.000544657	0.367508	-0.0823109
cg13179983	0.691934	-3.88703	5.60273	0.000544804	0.367508	-0.0825053	PIK3R2
cg08121165	0.625218	-4.02812	5.60204	0.000545237	0.367508	-0.083077	RRN3P2
cg26562786	-0.733355	3.81553	-5.6012	0.000545767	0.367508	-0.0837766	XKR4
cg10438252	0.653601	1.05375	5.60119	0.000545769	0.367508	-0.0837789	ANXA1
cg07483683	-0.697571	-2.00074	-5.59999	0.000546523	0.367508	-0.084773	BEND3
cg03555300	0.703806	2.32892	5.59826	0.00054761	0.367508	-0.0862026
cg22400478	1.0531	2.2687	5.59816	0.000547676	0.367508	-0.0862897	TRERF1
cg20722497	-0.716111	1.69956	-5.59704	0.000548381	0.367508	-0.0872156	2002-09-01
cg14428204	-0.878181	-1.635	-5.59669	0.000548597	0.367508	-0.0874998
cg25474358	-0.664653	-1.67078	-5.59641	0.000548778	0.367508	-0.0877368	COPB2
cg03183540	-0.578437	-3.00651	-5.59555	0.000549315	0.367508	-0.0884418
cg15257755	-0.638407	-2.40752	-5.59537	0.000549428	0.367508	-0.0885899	SLC39A14
cg19918348	-0.730725	-0.578536	-5.5941	0.000550233	0.367508	-0.089644
cg01812644	-0.656575	-1.92591	-5.59397	0.000550315	0.367508	-0.089751
cg05713416	-0.716463	-2.23686	-5.59393	0.000550341	0.367508	-0.0897861
cg05707386	-0.990706	-4.23219	-5.59278	0.000551066	0.367508	-0.0907337	PEX1
cg02823530	-0.587723	-0.921673	-5.59224	0.000551409	0.367508	-0.0911816	IDH2
cg14567193	-0.707137	-0.996987	-5.59135	0.000551975	0.367508	-0.0919207	LOC100129940
cg16858144	0.562895	0.849134	5.59094	0.000552237	0.367508	-0.0922628	G3BP2
cg00021532	-0.579547	-2.88635	-5.59053	0.000552498	0.367508	-0.0926037	TFAP4
cg21507299	0.67232	2.54539	5.58965	0.000553057	0.367508	-0.0933317
cg26537719	0.707794	2.1584	5.58913	0.000553385	0.367508	-0.0937592
cg16330211	-0.575077	-2.48263	-5.5882	0.000553977	0.367508	-0.0945293
cg16107816	-1.14107	2.66926	-5.58702	0.000554729	0.367508	-0.095507	GFM1
cg11424260	-0.755774	-0.284335	-5.58592	0.000555432	0.367508	-0.0964206	ANAPC7
cg15331131	0.782263	3.17378	5.58558	0.000555649	0.367508	-0.096702	TSSK4
cg16964946	-0.678569	-1.15986	-5.58476	0.000556174	0.367508	-0.0973823	LGR4
cg04380260	-0.542651	-1.32162	-5.5846	0.000556273	0.367508	-0.0975113	MGLL
cg03278670	0.792476	2.39429	5.58371	0.000556848	0.367508	-0.0982551	FGFR1OP
cg00992795	1.5485	1.95968	5.58339	0.000557048	0.367508	-0.098515	PRKDC
cg22050899	-0.544652	0.569975	-5.58339	0.00055705	0.367508	-0.0985176	FCHSD2
cg01184431	0.754706	3.32015	5.58319	0.000557181	0.367508	-0.098687	HECA
cg03393445	0.612249	2.25234	5.58259	0.000557563	0.367508	-0.0991808	SH2D4A
cg09297933	-0.69121	2.81241	-5.58251	0.000557617	0.367508	-0.0992508
cg11485152	-0.692599	-1.51315	-5.58156	0.000558222	0.367508	-0.100033	TRNT1
cg12120904	-0.642495	-3.20521	-5.58045	0.000558935	0.367508	-0.100953	SYCE1L
cg17797848	-0.677559	-0.417381	-5.58024	0.000559076	0.367508	-0.101135	MYBPHL
cg16321057	-0.820162	-2.15436	-5.58011	0.000559156	0.367508	-0.101239	PACSIN2
cg04318963	0.582367	2.35639	5.579	0.00055987	0.367508	-0.102158
cg22285067	-0.6094	-3.74262	-5.57898	0.000559886	0.367508	-0.102179	ADCK2
cg12611045	-0.759428	-2.53721	-5.57842	0.000560243	0.367508	-0.102639	C9orf91
cg12264060	0.641269	1.474	5.57763	0.000560753	0.367508	-0.103295	C8A
cg07892425	0.783036	2.26997	5.57665	0.000561387	0.367508	-0.10411	TPD52
cg02981309	0.593978	1.92021	5.57443	0.000562824	0.367508	-0.105955	CPQ
cg00206463	0.512733	1.60641	5.57301	0.000563744	0.367508	-0.107133	TRIM26
cg11320791	-0.737468	-2.97337	-5.57258	0.000564025	0.367508	-0.107493
cg04335906	0.659967	2.67826	5.57226	0.000564234	0.367508	-0.107761
cg10004949	-0.895392	-1.60266	-5.56919	0.000566236	0.367508	-0.110316
cg25829254	0.729283	2.91257	5.56896	0.000566385	0.367508	-0.110507
cg13256265	-0.717467	-2.29189	-5.56871	0.000566545	0.367508	-0.11071	LY86
cg04397884	-0.606498	-1.25276	-5.56807	0.000566966	0.367508	-0.111247	PELI2
cg25390635	0.60077	2.7226	5.56789	0.00056708	0.367508	-0.111391	GRAMD4
cg02058698	0.537665	1.83859	5.56778	0.000567155	0.367508	-0.111488
cg11433726	0.608604	2.12295	5.56726	0.000567496	0.367508	-0.111921
cg14893576	-0.556503	-2.73012	-5.56696	0.000567693	0.367508	-0.112172
cg15206656	0.644318	-1.54496	5.5666	0.000567923	0.367508	-0.112465	MIR1289
cg03348161	-0.587469	-1.73575	-5.56627	0.000568144	0.367508	-0.112745	MS4A3
cg24967811	-0.889	-1.70555	-5.56623	0.000568169	0.367508	-0.112777	PITPNM2
cg23484461	0.661125	1.64302	5.56559	0.000568585	0.367508	-0.113305	SLC24A4
cg27092178	-0.682191	2.07224	-5.56556	0.000568608	0.367508	-0.113335	ATP10A
cg17238065	-0.589565	-1.28348	-5.56499	0.000568982	0.367508	-0.113809	CAPN1
cg08698796	0.548415	2.36329	5.56452	0.000569293	0.367508	-0.114204	CUGBP1
cg10644115	-0.538484	-1.00762	-5.56298	0.000570303	0.367508	-0.115484	ARHGAP26
cg09608958	-0.613865	-1.86401	-5.56252	0.000570605	0.367508	-0.115867
cg21280014	-0.905411	-3.00809	-5.56201	0.00057094	0.367508	-0.11629	PTPRN2
cg09577907	0.651803	2.23007	5.55816	0.000573483	0.367508	-0.119502	CYP19A1
cg04301322	-0.697727	-1.94912	-5.55729	0.000574058	0.367508	-0.120225	CUL1
cg12753728	-0.888198	-2.14586	-5.55726	0.000574077	0.367508	-0.120249	GAS7
cg05528339	-0.594812	-0.826008	-5.55674	0.000574422	0.367508	-0.120684
cg17348722	0.964962	1.36259	5.55673	0.000574429	0.367508	-0.120692	WRAP53
cg14063747	-0.605058	-1.40814	-5.55613	0.000574828	0.367508	-0.121194	RASA3
cg17679427	-0.665687	-1.78076	-5.55561	0.000575172	0.367508	-0.121627	CREM
cg06557057	-0.880249	-3.69093	-5.55551	0.000575235	0.367508	-0.121707
cg17599110	0.81155	1.33141	5.55517	0.000575462	0.367508	-0.121991	PRPF39
cg00452012	0.80363	2.22348	5.55436	0.000576	0.367508	-0.122667	GALNT10
cg19266387	-0.60434	-2.4446	-5.55406	0.000576198	0.367508	-0.122915	PARL
cg26263257	1.17687	2.8699	5.55323	0.000576754	0.367508	-0.123613
cg19152255	-0.588053	-1.07416	-5.55277	0.000577059	0.367508	-0.123994
cg08841515	0.734543	1.60742	5.55238	0.000577318	0.367508	-0.124318
cg00161459	0.723361	2.47522	5.55045	0.000578605	0.367508	-0.12593	FZD6
cg19956940	-0.9067	-4.55088	-5.54986	0.000579001	0.367508	-0.126424	CREB1
cg20759222	-0.686496	-4.70037	-5.54943	0.000579291	0.367508	-0.126786
cg15149311	0.823521	1.85228	5.54868	0.000579792	0.367508	-0.127411	PEX1
cg08841780	-0.650002	-1.82646	-5.54865	0.000579809	0.367508	-0.127432
cg11684902	-0.716819	-2.16567	-5.54856	0.000579875	0.367508	-0.127514	PIK3AP1
cg09044537	-0.64056	-1.94273	-5.54798	0.00058026	0.367508	-0.127995
cg01479187	-0.684046	-1.78726	-5.54704	0.000580892	0.367508	-0.128781
cg03819732	-0.785883	-1.45243	-5.54667	0.000581142	0.367508	-0.129093	ZNF622
cg13632716	1.03477	2.76598	5.54427	0.000582754	0.367508	-0.131097	LOC101928020
cg04193218	-1.54498	-1.79588	-5.54364	0.000583176	0.367508	-0.13162	PACRGL
cg18578954	-0.67348	-2.58642	-5.54289	0.000583682	0.367508	-0.132249	TRIM27
cg01183510	-0.736781	-1.69743	-5.54264	0.000583855	0.367508	-0.132463	IRAK3
cg25116708	-0.692272	-2.71041	-5.54262	0.000583867	0.367508	-0.132477	ARHGEF17
cg09978334	0.877671	2.8049	5.54253	0.000583924	0.367508	-0.132548	UFSP2
cg27599091	0.625375	1.91214	5.54247	0.000583964	0.367508	-0.132598
cg01729862	-0.609776	-4.84618	-5.54244	0.000583988	0.367508	-0.132628	EME2
cg12299554	-0.924919	-2.29184	-5.54122	0.000584809	0.367508	-0.133644	MCTP2
cg00916659	-0.667666	-1.20245	-5.5412	0.000584824	0.367508	-0.133663	TMEM206
cg09235147	-0.655326	-1.43527	-5.54097	0.000584982	0.367508	-0.133858	TBC1D22A
cg05754162	-1.27782	2.5063	-5.54076	0.00058512	0.367508	-0.134029	ZNF180
cg07853937	-0.876282	-1.88495	-5.54036	0.000585395	0.367508	-0.134369
cg26278647	-0.510118	-1.42469	-5.54032	0.000585419	0.367508	-0.134399	RANBP9
cg05898398	-0.657102	-1.43902	-5.54032	0.000585423	0.367508	-0.134403	NEDD4
cg01135464	-0.805473	2.82421	-5.53981	0.000585765	0.367508	-0.134826
cg14049990	-0.787604	-1.78336	-5.53779	0.000587136	0.367508	-0.136518	LPCAT1
cg08827075	-0.744846	-2.31272	-5.53769	0.000587202	0.367508	-0.1366	MIR3945
cg05660153	-0.659717	-1.14052	-5.53716	0.000587567	0.367508	-0.137049	UHRF1BP1
cg24139520	-0.648395	4.38666	-5.53697	0.000587691	0.367508	-0.137202	EXTL3
cg15545247	-0.632308	-1.49467	-5.53694	0.000587712	0.367508	-0.137229	GPR109B
cg20955649	0.97775	2.22996	5.53679	0.000587815	0.367508	-0.137355
cg00972922	-0.714907	-2.27767	-5.53667	0.000587894	0.367508	-0.137453	MECOM
cg05296801	-0.589668	-2.42628	-5.536	0.00058835	0.367508	-0.138014
cg24597457	-0.79773	-0.0806723	-5.53565	0.000588592	0.367508	-0.138312	AHCYL2
cg01753966	-0.665177	3.62603	-5.53482	0.000589158	0.367508	-0.139008	LRPAP1
cg03319889	0.737456	2.7226	5.53435	0.000589475	0.367508	-0.139397
cg14685461	-0.706762	-1.25895	-5.5339	0.000589786	0.367508	-0.13978
cg16175713	-0.790799	-1.91149	-5.53384	0.000589821	0.367508	-0.139823	CYP39A1
cg04878480	-0.698297	-0.949224	-5.53362	0.000589977	0.367508	-0.140013
cg20139630	-0.841085	-3.01208	-5.53313	0.000590311	0.367508	-0.140423	BUB1B
cg25372386	-0.974696	-0.976397	-5.53231	0.000590871	0.367508	-0.14111	MARK3
cg12729623	-0.543545	-3.01296	-5.53185	0.000591185	0.367508	-0.141495
cg16380618	0.964694	-3.96627	5.52932	0.000592919	0.367508	-0.143617	APLF
cg26003069	0.602263	2.17448	5.52785	0.000593925	0.367508	-0.144845	FAT1
cg14970104	0.82766	1.79556	5.52692	0.000594565	0.367508	-0.145625
cg25637722	-0.608461	-0.699274	-5.52578	0.000595353	0.367508	-0.146585	CRB3
cg01923873	-0.845702	-2.49309	-5.52522	0.00059574	0.367508	-0.147056
cg04161328	-0.764967	-1.94512	-5.52269	0.000597489	0.367508	-0.149181
cg03108257	-0.624084	2.47094	-5.52245	0.000597656	0.367508	-0.149383	BCAS2
cg03251110	-0.868069	-1.68153	-5.52125	0.000598485	0.367508	-0.150388
cg02176215	0.617299	2.37904	5.51981	0.000599487	0.367508	-0.151601
cg14189621	0.609696	-3.54521	5.51874	0.000600227	0.367508	-0.152495	ABCC4
cg26816476	-1.01245	-0.977294	-5.51809	0.000600684	0.367508	-0.153048
cg14332570	-0.570534	2.12034	-5.51791	0.000600807	0.367508	-0.153197	TTC29
cg08539965	-0.718881	-1.44485	-5.51789	0.000600818	0.367508	-0.15321	EIF4G3
cg15848159	-0.596942	0.0272296	-5.51726	0.000601263	0.367508	-0.153747	WDFY3
cg23938295	-0.778858	-0.235149	-5.5152	0.000602694	0.367508	-0.155471
cg01635827	0.619608	2.10847	5.51493	0.000602889	0.367508	-0.155705	GALNT11
cg27486909	0.698156	1.29579	5.51492	0.000602894	0.367508	-0.155711	EIF3E
cg07705294	-0.564133	0.679155	-5.51081	0.000605773	0.367508	-0.159167
cg06927812	-0.684304	-1.16601	-5.51064	0.000605895	0.367508	-0.159313
cg19659125	1.44927	-2.81754	5.5098	0.000606488	0.367508	-0.160023	CRTC1
cg21984541	0.634597	1.88586	5.50845	0.000607438	0.367508	-0.161159	RIMS1
cg00761971	-0.702361	-1.72366	-5.50829	0.000607547	0.367508	-0.16129
cg19282236	0.842315	3.69884	5.50781	0.000607889	0.367508	-0.161699	PPP1R16B
cg18918349	0.621036	-1.87244	5.50779	0.0006079	0.367508	-0.161711	NR2E1
cg00156032	-0.624162	-2.29895	-5.50765	0.000608002	0.367508	-0.161833	GTF2F2
cg02026160	-0.808938	-3.42803	-5.507	0.000608459	0.367508	-0.162378	RYR1
cg06218008	0.955487	-4.8579	5.50692	0.000608518	0.367508	-0.162448	NUDT17
cg13358873	-0.562144	-1.17018	-5.5062	0.00060902	0.367508	-0.163048	ANTXR1
cg18693395	-0.735962	-1.87807	-5.50552	0.000609507	0.367508	-0.163628	PTGDR
cg07298772	-0.644775	-0.577643	-5.50525	0.000609692	0.367508	-0.163849
cg03700921	-0.633681	-2.12757	-5.50466	0.000610114	0.367508	-0.164351	ERG
cg19165021	-0.532134	-2.15549	-5.50329	0.000611085	0.367508	-0.165505	LOC102724050
cg05492387	0.758397	0.831226	5.50225	0.000611821	0.367508	-0.166379	RAP1GDS1
cg04710053	-0.734648	-1.94764	-5.50219	0.000611865	0.367508	-0.166431
cg12867822	0.536031	1.55942	5.5011	0.000612643	0.367508	-0.167355	UTRN
cg08611402	0.810294	1.39106	5.50029	0.000613217	0.367508	-0.168035	ANTXR2
cg02271560	-1.17683	-3.1451	-5.49988	0.000613509	0.367508	-0.16838	C2orf63
cg07393105	-0.96211	-1.30361	-5.49902	0.000614124	0.367508	-0.169108	KCTD7
cg22730522	-0.782079	-1.55584	-5.49852	0.000614477	0.367508	-0.169526
cg15377961	-0.789098	-1.2719	-5.49791	0.000614915	0.367508	-0.170043	MKLN1
cg05473493	-0.608333	-3.79089	-5.49744	0.000615254	0.367508	-0.170443	CCNB2
cg02654372	-0.771	-1.43154	-5.49408	0.000617655	0.367508	-0.173274	KCNQ5
cg14669921	-0.647913	-1.93125	-5.49373	0.000617909	0.367508	-0.173573	LOC100302652
cg23828301	-0.729161	-1.36814	-5.49301	0.000618428	0.367508	-0.174183	IL5RA
cg06724500	-0.780369	-1.80974	-5.49243	0.000618842	0.367508	-0.174669
cg18021070	-0.766737	-3.47707	-5.49196	0.000619185	0.367508	-0.175072	TNFSF13
cg21813303	-0.683225	-4.06279	-5.49175	0.000619336	0.367508	-0.17525	RPRD1A
cg25884781	-0.694588	-3.40206	-5.4909	0.000619946	0.367508	-0.175966	ADCK1
cg13896190	-0.956365	-0.966831	-5.49066	0.000620116	0.367508	-0.176165	IL7
cg23569235	-0.706317	1.91558	-5.49006	0.00062055	0.367508	-0.176673
cg06812620	0.909298	1.82209	5.48952	0.000620942	0.367508	-0.177133	PTAR1
cg00292334	-1.01714	-1.29111	-5.48945	0.000620992	0.367508	-0.177191
cg04928930	-0.546866	-1.02622	-5.48927	0.000621122	0.367508	-0.177343	TMEM55B
cg04054902	-0.716047	-3.64953	-5.48853	0.000621659	0.367508	-0.177971	FNDC3A
cg18812353	-0.821566	-0.850986	-5.48811	0.000621959	0.367508	-0.178322	RFX7
cg26167603	-0.677961	-2.18142	-5.48782	0.000622174	0.367508	-0.178573
cg05947033	-0.745427	-1.3343	-5.48719	0.000622628	0.367508	-0.179104
cg11124069	-0.60477	-2.09719	-5.48686	0.000622869	0.367508	-0.179385	MGST2
cg01789743	0.713181	1.86055	5.48646	0.000623156	0.367508	-0.17972	NID1
cg25076786	-0.573138	-2.81729	-5.48628	0.000623286	0.367508	-0.179872
cg12005649	0.5678	3.2959	5.48558	0.000623797	0.367508	-0.180469	B4GALNT4
cg18977660	0.701595	2.85611	5.48497	0.000624236	0.367508	-0.180979	PRPF8
cg02402467	-0.722858	-2.62792	-5.48319	0.000625532	0.367508	-0.182489
cg09758167	-0.909898	2.54092	-5.48245	0.00062607	0.367508	-0.183114
cg01374617	-0.568709	-1.36778	-5.4816	0.000626689	0.367508	-0.183832	MAGI2
cg22434652	-0.924006	2.81925	-5.48127	0.000626929	0.367508	-0.184111	TMEM52B
cg03121834	-0.539275	-1.68298	-5.48106	0.000627086	0.367508	-0.184293	PILRA
cg14003749	0.991031	2.06763	5.48062	0.000627405	0.367508	-0.184664	USP14
cg23824902	0.562027	1.33311	5.48018	0.000627729	0.367508	-0.185039	SLC25A33
cg03315924	-0.538432	-0.914391	-5.47974	0.000628051	0.367508	-0.185412
cg21830050	-0.583013	-1.64987	-5.47875	0.000628772	0.367508	-0.186248	NOC2L
cg16505233	0.591806	-3.70371	5.47863	0.000628861	0.367508	-0.18635	EDEM1
cg19635805	-0.979511	-3.69808	-5.47845	0.000628995	0.367508	-0.186505	LRRC20
cg14408997	0.572147	1.73254	5.47778	0.000629481	0.367508	-0.187067	UBAP2
cg04303509	-0.602105	-1.92417	-5.47777	0.000629492	0.367508	-0.18708	ZNF792
cg20008788	0.615184	0.992513	5.47591	0.000630858	0.367508	-0.188658
cg24420366	-0.736594	-1.34793	-5.4756	0.000631085	0.367508	-0.18892
cg23216956	-0.96876	-5.01941	-5.47423	0.000632096	0.367508	-0.190085	ZNF71
cg05874443	-0.90562	-1.27524	-5.4739	0.000632338	0.367508	-0.190364	SLC36A4
cg05154538	1.25473	-3.58363	5.4738	0.000632408	0.367508	-0.190445	FAM175B
cg16222184	0.710526	2.36116	5.47379	0.000632415	0.367508	-0.190453
cg07689561	0.628192	0.641199	5.47308	0.000632939	0.367508	-0.191055	TAB2
cg01309511	-0.582551	-2.04805	-5.47272	0.000633208	0.367508	-0.191365	CHST15
cg26679912	-0.526179	-2.64695	-5.47263	0.000633272	0.367508	-0.191439
cg18654697	-0.696736	-1.03828	-5.47249	0.000633374	0.367508	-0.191555
cg08117133	0.700719	2.255	5.47235	0.000633478	0.367508	-0.191675
cg09330795	-0.513808	-3.47105	-5.47164	0.000633999	0.367508	-0.192274
cg17212314	-0.737596	-1.81547	-5.47132	0.000634236	0.367508	-0.192546
cg17331461	-0.617745	-2.13451	-5.47119	0.000634332	0.367508	-0.192657	ATXN7L1
cg20090759	-0.743815	-1.69489	-5.47108	0.000634417	0.367508	-0.192755	LOC388813
cg17976158	0.837014	1.99678	5.47031	0.000634988	0.367508	-0.193409	SPEF2
cg05775593	0.520495	2.63767	5.46978	0.00063538	0.367508	-0.193858	TULP4
cg25506287	0.709817	2.80048	5.46908	0.000635898	0.367508	-0.194452	HIST1H4G
cg26411143	-0.697822	-3.20629	-5.46873	0.000636156	0.367508	-0.194747	NLGN1
cg10315352	-0.929734	2.62114	-5.46869	0.000636189	0.367508	-0.194785	FUT8
cg20775671	-0.715904	-1.56689	-5.46866	0.000636212	0.367508	-0.194811
cg12578084	-0.920271	-0.705732	-5.46773	0.000636898	0.367508	-0.195597	TERF2
cg27141099	-0.81693	-1.89091	-5.46576	0.000638362	0.367508	-0.19727
cg09140723	-0.647684	-1.33447	-5.46557	0.000638507	0.367508	-0.197436	SGPL1
cg18571488	-0.696855	-0.746316	-5.46528	0.000638723	0.367508	-0.197681
cg09706180	-0.588201	-1.72689	-5.4648	0.000639079	0.367508	-0.198088	GABPB1
cg06852746	-0.974148	-1.12948	-5.46474	0.000639126	0.367508	-0.198141
cg05667818	-0.645148	-2.03157	-5.46442	0.000639363	0.367508	-0.198411	ST7
cg27510066	-0.800278	-1.10048	-5.46442	0.000639364	0.367508	-0.198412	CSGALNACT1
cg11663015	-0.895433	-0.596702	-5.46368	0.000639911	0.367508	-0.199035	CRLS1
cg14487356	0.543754	-2.29129	5.46367	0.00063992	0.367508	-0.199046	GATA4
cg18964319	-0.760705	-2.30926	-5.46306	0.000640375	0.367508	-0.199564
cg13862550	0.718567	2.64589	5.46161	0.00064146	0.367508	-0.200798	PHLPP1
cg05368555	-0.513406	-2.90531	-5.46131	0.00064169	0.367508	-0.201058	SUOX
cg25132244	-0.787069	-2.50253	-5.46115	0.000641808	0.367508	-0.201193	TNK2
cg10981439	-0.629921	-1.65638	-5.4601	0.000642593	0.367508	-0.202084	TREM1
cg18690922	0.507155	2.69018	5.45841	0.000643862	0.367508	-0.203523
cg08028047	0.586067	0.675027	5.45818	0.000644032	0.367508	-0.203714	TNFRSF9
cg24411870	-0.660666	2.38912	-5.45777	0.000644343	0.367508	-0.204067	PTK2
cg12193327	-0.706988	-0.542395	-5.45772	0.000644377	0.367508	-0.204105
cg19571504	-0.571158	-1.44708	-5.4566	0.00064522	0.367508	-0.205058	CUX2
cg02084029	-0.736115	-1.57641	-5.45638	0.000645392	0.367508	-0.205253
cg20741474	-0.626261	1.98697	-5.45588	0.000645769	0.367508	-0.205679	MYRIP
cg05209461	-0.856759	-2.19349	-5.45546	0.00064608	0.367508	-0.20603
cg16967583	-0.781537	-1.84934	-5.45543	0.000646106	0.367508	-0.206059	AGXT
cg19351143	0.55503	2.62141	5.45484	0.000646551	0.367508	-0.206561	ACOXL
cg12605529	2.03644	1.97309	5.45455	0.000646768	0.367508	-0.206806	RGL1
cg13520922	-0.608552	-1.25323	-5.45417	0.000647056	0.367508	-0.207131	GRAMD1B
cg04680244	-0.746294	-2.35785	-5.4528	0.000648089	0.367508	-0.208294
cg05804220	-0.745368	-2.32511	-5.45196	0.000648727	0.367508	-0.209012	DUOX1
cg12914651	0.788498	2.39316	5.45148	0.000649094	0.367508	-0.209424	LRBA
cg10341935	-0.869473	-4.72719	-5.45109	0.000649392	0.367508	-0.209759	CLTC
cg20552296	-0.666604	-3.32247	-5.44945	0.000650631	0.367508	-0.21115	HPSE2
cg04382991	1.07955	2.15045	5.44921	0.000650815	0.367508	-0.211356	PCBP1
cg15137734	-0.601211	-0.823181	-5.44889	0.000651057	0.367508	-0.211627	VGLL4
cg15863439	-0.644285	2.02268	-5.44636	0.000652989	0.367508	-0.21379	VOPP1
cg11965880	-0.690676	-5.06428	-5.44621	0.000653105	0.367508	-0.21392	PIP4K2A
cg01627616	-0.563066	-1.44565	-5.44576	0.000653448	0.367508	-0.214303	JADE1
cg11497147	-0.788352	-1.81705	-5.44502	0.000654008	0.367508	-0.214928	CSF3R
cg02713753	-0.652793	-3.42853	-5.44399	0.000654803	0.367508	-0.215814	PREX1
cg09373725	-0.554551	0.0301424	-5.44349	0.00065518	0.367508	-0.216235	AKR1D1
cg09902198	-0.830646	-1.19263	-5.44336	0.000655278	0.367508	-0.216344	TBK1
cg15711642	-0.813866	-1.45462	-5.44258	0.000655881	0.367508	-0.217016	CDK19
cg24562221	0.683454	0.226554	5.44245	0.000655977	0.367508	-0.217122	CACYBP
cg21388335	0.797635	-4.47755	5.44215	0.000656213	0.367508	-0.217385	NF2
cg04868788	-0.539819	-2.30114	-5.44164	0.000656599	0.367508	-0.217815	INPP5D
cg12195441	-0.56842	-1.11829	-5.44046	0.000657509	0.367508	-0.218825
cg08290614	0.581554	2.35447	5.44024	0.000657676	0.367508	-0.219011	C11orf88
cg23547892	-0.58259	-2.46889	-5.43964	0.00065814	0.367508	-0.219527	LGMN
cg15919564	1.07222	1.5812	5.43888	0.000658721	0.367508	-0.220171
cg25938803	-0.908178	-1.54901	-5.43836	0.000659128	0.367508	-0.220622	THADA
cg15699693	-0.517027	-0.699731	-5.43829	0.000659182	0.367508	-0.220682	MYOZ3
cg04592623	-0.56335	2.03641	-5.43819	0.000659259	0.367508	-0.220766	NEDD4L
cg10164393	0.650014	0.897872	5.4381	0.000659325	0.367508	-0.22084
cg16044305	-0.522312	-0.698123	-5.43806	0.000659353	0.367508	-0.220871
cg05701495	-0.603436	-1.8095	-5.4372	0.000660021	0.367508	-0.221611
cg08764162	-0.598722	-1.45692	-5.43695	0.00066021	0.367508	-0.22182	ZNF438
cg21713741	-0.967279	-1.01122	-5.43688	0.000660271	0.367508	-0.221887	KCNJ10
cg02993349	-0.600862	-1.15046	-5.43659	0.000660492	0.367508	-0.222131	UCHL3
cg16531222	-0.63772	1.09775	-5.43569	0.000661191	0.367508	-0.222904	ETV6
cg12511021	-0.74533	-0.970142	-5.43521	0.000661563	0.367508	-0.223315	RCOR1
cg04289740	-0.865183	-1.45758	-5.43455	0.000662072	0.367508	-0.223878
cg20586947	-0.615795	-1.79151	-5.4341	0.000662416	0.367508	-0.224257	DBN1
cg03641275	-0.52904	-2.43159	-5.43403	0.000662477	0.367508	-0.224324
cg08454507	-1.03086	-2.74198	-5.43187	0.000664148	0.367508	-0.226165	RPTOR
cg04254159	0.677832	2.84879	5.43051	0.000665207	0.367508	-0.227329	PDE7A
cg19375371	-0.62482	-1.39875	-5.42972	0.000665825	0.367508	-0.228008	FYCO1
cg16150307	1.19812	3.23245	5.42938	0.000666091	0.367508	-0.2283
cg01760983	-0.549645	-3.20004	-5.42934	0.000666121	0.367508	-0.228333	IL17RA
cg14472551	-0.555744	-1.47635	-5.42886	0.000666494	0.367508	-0.228742	C11orf41
cg24849637	-0.632616	-0.771437	-5.42885	0.000666502	0.367508	-0.228751	CMYA5
cg13884147	0.770955	2.56268	5.42882	0.000666527	0.367508	-0.228778	MAP4
cg24651259	0.568601	1.3303	5.42832	0.000666917	0.367508	-0.229206
cg15346619	0.561419	0.469782	5.4279	0.000667246	0.367508	-0.229566	DIP2C
cg09848218	0.940327	3.83042	5.42666	0.000668218	0.367508	-0.230631	JAG2
cg15915594	0.704467	2.02349	5.42659	0.000668268	0.367508	-0.230686	RUNX1T1
cg01572939	0.743869	2.72578	5.42596	0.000668763	0.367508	-0.231226	TCP10L
cg03412953	0.582322	1.98412	5.42596	0.000668763	0.367508	-0.231227	ADGRB3
cg24037479	-0.651771	-2.6403	-5.42479	0.000669683	0.367508	-0.232232	PLTP
cg02981368	-0.683712	2.19156	-5.4246	0.000669833	0.367508	-0.232396	SMARCC1
cg17143549	-0.899606	-1.16141	-5.42397	0.000670321	0.367508	-0.232929	SZT2
cg20225180	0.589168	1.57773	5.4238	0.000670458	0.367508	-0.233078
cg02291466	-0.780198	-3.16472	-5.42373	0.000670512	0.367508	-0.233136	CHPF2
cg22121892	0.690169	0.707413	5.42333	0.00067083	0.367508	-0.233483	TM9SF2
cg00615241	-0.568592	-1.3702	-5.4226	0.0006714	0.367508	-0.234105	PRTN3
cg00020778	0.574122	3.09389	5.4222	0.000671718	0.367508	-0.234451	MYO1H
cg20847006	-0.732374	-2.29522	-5.42141	0.000672336	0.367508	-0.235123	VPS13A
cg22479077	-0.857165	-0.949367	-5.4192	0.00067408	0.367508	-0.237019
cg25830182	0.596201	-3.68379	5.41824	0.000674839	0.367508	-0.237841	NKX6
cg19813868	-0.95262	-1.27887	-5.41782	0.000675171	0.367508	-0.238202	QDPR
cg00211726	-0.980318	-2.1997	-5.41734	0.000675551	0.367508	-0.238614
cg24863347	0.65124	1.93079	5.41684	0.00067595	0.367508	-0.239046	MET
cg22233512	-0.761395	-1.30458	-5.41459	0.000677736	0.367508	-0.240977	MSI2
cg14705524	-1.0082	-4.96606	-5.41406	0.000678162	0.367508	-0.241436	TUSC4
cg03220670	-0.670778	3.13085	-5.41324	0.000678815	0.367508	-0.242141	TDH
cg01016846	-0.779846	-1.13995	-5.41219	0.000679651	0.367508	-0.243042	SND1
cg05195613	-0.609459	-1.68657	-5.41142	0.000680262	0.367508	-0.243699
cg12724086	-0.575056	-2.22018	-5.40936	0.000681911	0.367508	-0.245472	MKLN1
cg05527149	-0.535256	2.42298	-5.40668	0.000684058	0.367508	-0.247775	GTF2IRD1
cg13877452	0.698475	1.67927	5.40639	0.000684288	0.367508	-0.248021
cg17744604	-0.692302	-1.88278	-5.4051	0.000685333	0.367508	-0.249139	IL10
cg17054123	-0.716738	-1.22893	-5.40453	0.000685785	0.367508	-0.249621	RIN3
cg14251011	-0.536097	-1.18574	-5.40403	0.00068619	0.367508	-0.250054
cg19678447	-0.587591	-0.729501	-5.40346	0.00068665	0.367508	-0.250545
cg18603102	-0.595068	3.03316	-5.40032	0.000689186	0.367508	-0.253247	POLK
cg27630210	-0.596545	-2.38601	-5.40028	0.000689221	0.367508	-0.253283	JARID2
cg10805896	-0.527252	-0.867682	-5.40018	0.0006893	0.367508	-0.253367	FLJ40288
cg14920026	-0.581417	-2.616	-5.4001	0.000689368	0.367508	-0.253439	EEPD1
cg02907384	-0.761914	-2.40463	-5.39984	0.00068958	0.367508	-0.253665	BCL2
cg01860774	0.574185	1.10054	5.39825	0.000690866	0.367508	-0.255031	ZBTB25
cg03209043	-0.744456	-1.46301	-5.39788	0.000691167	0.367508	-0.25535	ZEB2
cg05059922	0.794364	2.7205	5.39681	0.000692036	0.367508	-0.256271	CRADD
cg02051428	-0.53278	-1.06336	-5.39679	0.000692051	0.367508	-0.256287	DPP3
cg19426864	0.774013	-4.08146	5.39653	0.000692263	0.367508	-0.256511	ABR
cg21278103	-0.583578	-2.10372	-5.39644	0.000692337	0.367508	-0.25659	PTPRA
cg14309893	-0.553886	0.464245	-5.39541	0.000693174	0.367508	-0.257475	BICC1
cg02768785	-0.649686	-2.04844	-5.39527	0.000693291	0.367508	-0.257599	CD3EAP
cg09369619	-0.571638	-3.17229	-5.39526	0.000693296	0.367508	-0.257605
cg26684767	-0.535674	-2.73112	-5.39489	0.000693599	0.367508	-0.257925
cg06461197	0.862152	2.31328	5.39482	0.000693654	0.367508	-0.257983
cg08038629	-0.655431	-2.26999	-5.39475	0.000693713	0.367508	-0.258046	RCC2
cg10233151	-0.575367	2.85497	-5.39441	0.00069399	0.367508	-0.258338	AP1B1P1
cg07333681	-0.580796	-3.29625	-5.39326	0.000694936	0.367508	-0.259337	PKD2L1
cg21189438	-0.801681	-3.06376	-5.39289	0.000695239	0.367508	-0.259656	C9orf122
cg20940424	-0.833651	-1.83012	-5.39229	0.000695722	0.367508	-0.260166
cg07940218	-0.561426	3.99658	-5.39097	0.00069681	0.367508	-0.261312	CACNA1H
cg02807201	0.498143	-3.67959	5.39079	0.000696955	0.367508	-0.261464	IQSEC1
cg06418431	-0.578684	-0.741772	-5.38953	0.000697991	0.367508	-0.262554
cg09975265	-0.562693	-0.767438	-5.38817	0.000699102	0.367508	-0.26372	STK4
cg00452034	-0.521811	-2.20615	-5.38765	0.000699535	0.367508	-0.264174	GNS
cg06033531	-0.900427	-1.5107	-5.38692	0.000700139	0.367508	-0.264808	FAM193B
cg22704845	0.655	-0.891369	5.38581	0.000701054	0.367508	-0.265766
cg00735315	0.784195	-4.46981	5.38396	0.000702581	0.367508	-0.267363	CYHR1
cg08995183	-0.566526	-0.835878	-5.3834	0.000703042	0.367508	-0.267844
cg09980573	-0.700841	-1.08519	-5.38248	0.000703807	0.367508	-0.268642
cg07192717	-0.580761	-2.86113	-5.38211	0.000704111	0.367508	-0.268959	ACSS2
cg03294277	0.691708	-0.0524755	5.38161	0.000704529	0.367508	-0.269395	RAD17
cg13214605	-0.611242	-0.703455	-5.38106	0.000704978	0.367508	-0.269863
cg00421164	-0.550983	-0.120908	-5.38002	0.000705844	0.367508	-0.270764	RREB1
cg09472569	-0.80609	-1.65622	-5.37961	0.000706186	0.367508	-0.271119	SHE
cg08112841	-0.768413	2.88788	-5.3796	0.000706193	0.367508	-0.271127	KCNAB1
cg20415170	-0.831643	-3.62534	-5.37824	0.000707326	0.367508	-0.272304	ELL2
cg26742470	0.548125	1.61009	5.37719	0.000708203	0.367508	-0.273214
cg21862228	-0.667591	-1.78648	-5.37659	0.000708702	0.367508	-0.27373	C12orf79
cg02664515	-0.695434	-2.11101	-5.37659	0.000708707	0.367508	-0.273735	DMXL2
cg02494303	-0.608628	-0.941592	-5.37658	0.000708715	0.367508	-0.273744
cg10252613	0.840743	1.95492	5.37624	0.000709	0.367508	-0.274039	ARMC4
cg06598735	0.51313	1.98021	5.37512	0.000709932	0.367508	-0.275004	TANGO2
cg26590199	-0.554729	-0.413397	-5.37353	0.000711262	0.367508	-0.276379
cg10770584	-0.504836	1.40429	-5.37321	0.000711533	0.367508	-0.276659
cg05748492	0.551307	1.7763	5.37309	0.000711637	0.367508	-0.276766	MIR519A2
cg18802799	0.708232	-4.90579	5.37244	0.000712181	0.367508	-0.277328	SSNA1
cg05026033	-0.742174	-4.269	-5.37171	0.000712796	0.367508	-0.277961	ELP3
cg12509499	-0.670814	-1.21336	-5.37057	0.000713754	0.367508	-0.278949	SMG6
cg03256606	0.692522	2.83846	5.36995	0.000714273	0.367508	-0.279483	ADK
cg24163242	-0.699177	-1.77832	-5.36979	0.000714409	0.367508	-0.279622
cg26376534	0.590832	2.64941	5.36974	0.000714449	0.367508	-0.279663	ST14
cg06765730	-0.624649	-0.441667	-5.3692	0.000714906	0.367508	-0.280133	FNDC3B
cg12893431	-0.704885	2.16193	-5.36677	0.000716954	0.367508	-0.282236	CLOCK
cg10961055	0.871589	-3.74969	5.36666	0.00071705	0.367508	-0.282334	ARL3
cg09552166	-0.582033	-3.95338	-5.36659	0.000717108	0.367508	-0.282393	MSL2
cg06726860	0.62165	2.60346	5.36644	0.000717232	0.367508	-0.28252	FGF8
cg18864334	0.550724	1.88833	5.36617	0.000717468	0.367508	-0.282762	PACRG
cg22255381	-0.585911	-1.19021	-5.3661	0.000717527	0.367508	-0.282823
cg09730359	-0.664547	-1.59322	-5.36591	0.000717688	0.367508	-0.282988	MIR5095
cg01654990	-0.66897	-1.39212	-5.36579	0.000717784	0.367508	-0.283086
cg08318868	-0.535514	2.2648	-5.36528	0.000718214	0.367508	-0.283527	PHLDB2
cg12010144	-0.71058	-2.43394	-5.36363	0.000719619	0.367508	-0.284963	CYTH1
cg20109204	0.645179	-0.94885	5.36303	0.000720124	0.367508	-0.285479
cg26351453	-0.894193	-1.14025	-5.36192	0.000721067	0.367508	-0.286441	AKAP9
cg25692419	-0.775108	-2.69899	-5.36138	0.000721532	0.367508	-0.286915	RFX2
cg01005905	-1.06487	-1.50718	-5.35966	0.000723	0.367508	-0.288409
cg22862846	0.558971	2.33318	5.35963	0.000723026	0.367508	-0.288436	DNAJC8
cg26147509	0.647994	2.33472	5.35823	0.000724221	0.367508	-0.289651	ASCC1
cg12134894	-0.616847	-1.89968	-5.35816	0.000724283	0.367508	-0.289714	HNRNPLL
cg04636584	-0.670725	-1.32563	-5.35769	0.000724682	0.367508	-0.290119	C1orf204
cg18537361	0.532688	3.04344	5.35707	0.000725213	0.367508	-0.290657
cg22164720	-0.744117	-1.83322	-5.35704	0.000725234	0.367508	-0.290679
cg02073763	0.593959	0.988917	5.35616	0.00072599	0.367508	-0.291445	PRKCE
cg12114888	-0.863315	-1.87636	-5.35582	0.00072628	0.367508	-0.29174	OXR1
cg02959939	0.714729	3.86402	5.35488	0.000727092	0.367508	-0.292561	PCNT
cg11891591	-0.503572	-2.33039	-5.35477	0.000727181	0.367508	-0.292651	LINGO3
cg13721404	-0.62755	-3.22156	-5.35456	0.000727368	0.367508	-0.29284	NOL4
cg14727131	0.716701	2.15142	5.35428	0.000727609	0.367508	-0.293084	SPAG17
cg15706484	-0.993844	-3.5963	-5.35349	0.000728287	0.367508	-0.29377	BASP1
cg14369494	0.744674	2.17167	5.35315	0.000728578	0.367508	-0.294064	LOC101927156
cg13262723	0.741234	2.15866	5.35277	0.000728909	0.367508	-0.294398	GBE1
cg09331790	-0.643698	-2.36556	-5.35268	0.000728983	0.367508	-0.294472
cg16780295	-0.851563	-2.40973	-5.35173	0.000729802	0.367508	-0.295299	TRAF3IP2
cg27627741	0.538669	1.39536	5.3515	0.000730002	0.367508	-0.2955	SAMD8
cg16907919	1.0335	-4.58224	5.35076	0.000730639	0.367508	-0.296142	DHX16
cg01250204	0.981102	1.9316	5.35068	0.000730709	0.367508	-0.296213
cg07636757	-0.868337	-4.32338	-5.35012	0.00073119	0.367508	-0.296697	DEK
cg12444390	-0.510782	-2.42572	-5.34942	0.000731794	0.367508	-0.297305	C22orf36
cg26990887	0.556184	2.35752	5.34942	0.000731796	0.367508	-0.297307
cg09567080	0.519209	-3.4533	5.34927	0.000731923	0.367508	-0.297435	ULBP2
cg20723815	-0.515147	-2.39006	-5.34927	0.000731925	0.367508	-0.297437	ZDHHC2
cg04198250	0.829813	1.79552	5.34872	0.000732406	0.367508	-0.297921
cg16177830	0.533768	2.0118	5.34652	0.000734314	0.367508	-0.299836	TNFRSF17
cg13255542	-0.82591	-1.5343	-5.3454	0.000735287	0.367508	-0.300811	THYN1
cg22449691	1.05984	2.35482	5.34525	0.000735413	0.367508	-0.300937
cg04321197	-0.835538	-2.51181	-5.34485	0.000735762	0.367508	-0.301287	IL10
cg18327534	-0.822571	-1.65761	-5.34479	0.000735818	0.367508	-0.301342
cg24541187	-0.554896	-2.81917	-5.34402	0.000736481	0.367508	-0.302006
cg15158891	0.63922	2.01946	5.33963	0.000740322	0.367508	-0.305837	DAB1
cg20986887	-0.532731	-1.79119	-5.33851	0.000741304	0.367508	-0.306814	TRIM27
cg07162097	0.616543	2.87967	5.33789	0.000741846	0.367508	-0.307352	ZFAND1
cg00019351	-0.767954	3.151	-5.33686	0.000742753	0.367508	-0.308252
cg09318130	0.485355	2.0633	5.33675	0.000742843	0.367508	-0.308342
cg02937966	-0.814975	-2.87454	-5.33636	0.000743193	0.367508	-0.308689
cg23774857	-0.517623	-1.94544	-5.33558	0.000743878	0.367508	-0.309368	FSTL1
cg23230564	-0.652666	-1.73855	-5.33449	0.000744837	0.367508	-0.310318	RNASEN
cg15577390	0.476262	2.33345	5.33328	0.000745908	0.367508	-0.311377	CERS4
cg19589916	-0.601087	-2.8838	-5.33232	0.000746757	0.367508	-0.312215	PTPN12
cg20307740	0.642936	3.18359	5.33218	0.000746881	0.367508	-0.312337	POLD3
cg12331769	-0.560678	-1.62123	-5.33163	0.000747364	0.367508	-0.312814
cg16501638	-0.579278	2.43759	-5.33011	0.000748712	0.367508	-0.314143
cg11585228	0.612031	0.425724	5.32959	0.000749172	0.367508	-0.314596	SRGAP1
cg25949671	-0.542915	-1.65957	-5.32909	0.000749621	0.367508	-0.315037	PTEN
cg14181388	0.584922	2.92846	5.32809	0.000750504	0.367508	-0.315906	LOC102724163
cg15609257	-0.789502	-2.74185	-5.32647	0.000751944	0.367508	-0.317319
cg19292908	-0.584183	2.27105	-5.3261	0.000752279	0.367508	-0.317648	PRAME
cg03002848	-1.08874	-2.38684	-5.3257	0.000752631	0.367508	-0.317993	VENTX
cg23885934	0.779595	2.45031	5.32556	0.000752756	0.367508	-0.318115	TBC1D5
cg13707567	0.565134	1.66292	5.32553	0.000752783	0.367508	-0.318142
cg10642957	0.991583	4.83134	5.3251	0.000753172	0.367508	-0.318523	ZNF524
cg18579379	-0.632766	-2.87055	-5.32488	0.00075337	0.367508	-0.318717	AURKA
cg05228177	-0.618546	-0.630805	-5.32465	0.000753568	0.367508	-0.318911	EPB41L3
cg19329986	-0.842872	-1.58076	-5.32301	0.000755036	0.367508	-0.320346
cg09394001	-1.00183	4.38154	-5.32292	0.000755116	0.367508	-0.320425	ADARB2
cg23353374	-0.795433	-1.6291	-5.32115	0.000756706	0.367508	-0.321977
cg19496639	-0.696509	3.90698	-5.32063	0.000757173	0.367508	-0.322432	BIN3
cg06531701	-0.698825	-2.25485	-5.32062	0.000757177	0.367508	-0.322436	KCNJ15
cg23169505	-0.587161	-2.53565	-5.3193	0.000758367	0.367508	-0.323595
cg24392132	-0.494181	-2.43704	-5.3187	0.000758903	0.367508	-0.324117	ACRBP
cg14230256	0.802688	1.65428	5.31854	0.000759051	0.367508	-0.32426	FAM63B
cg11168614	-0.810683	-1.25591	-5.31832	0.000759245	0.367508	-0.324449
cg09787236	-0.601841	1.5134	-5.31804	0.000759504	0.367508	-0.3247
cg23151714	-0.81496	-2.36755	-5.318	0.000759536	0.367508	-0.324732
cg23770724	-0.533794	3.12394	-5.31799	0.000759543	0.367508	-0.324739
cg22370231	-0.584969	-1.50256	-5.31798	0.000759558	0.367508	-0.324753
cg06127601	-0.695506	-1.26597	-5.31775	0.000759765	0.367508	-0.324954	NSUN2
cg14587961	-0.679242	-1.75821	-5.31747	0.000760019	0.367508	-0.325201	PILRA
cg17104191	-0.498936	-2.46955	-5.31693	0.000760504	0.367508	-0.325672	SLC2A4
cg02575406	0.911317	2.79907	5.31687	0.000760557	0.367508	-0.325723	CHST11
cg22992913	-0.734126	3.01889	-5.31614	0.000761215	0.367508	-0.326362	AGAP2
cg23666991	0.621317	1.82359	5.31588	0.000761446	0.367508	-0.326586
cg18634760	-0.742838	-1.05429	-5.3155	0.000761791	0.367508	-0.32692	CPB2
cg01346501	-0.694809	-2.2028	-5.3153	0.000761973	0.367508	-0.327096	NR1D1
cg20041729	-0.844514	-1.61605	-5.31529	0.000761987	0.367508	-0.32711
cg11829033	-0.812806	-3.99481	-5.31482	0.00076241	0.367508	-0.32752	FAM149B1
cg27646850	-0.884077	-1.09595	-5.31435	0.000762836	0.367508	-0.327933
cg07532960	-0.620233	-1.81678	-5.31409	0.000763065	0.367508	-0.328154	CLCN6
cg02994349	-0.535073	-2.93373	-5.31227	0.000764718	0.367508	-0.329751	SGIP1
cg15721529	0.53289	1.53419	5.31197	0.000764988	0.367508	-0.330013	ZNF295
cg25127852	-0.507538	-4.03343	-5.31146	0.000765457	0.367508	-0.330465	MLC1
cg26828592	-0.576153	-3.60475	-5.31094	0.000765924	0.367508	-0.330916
cg07527259	-0.86756	-3.43136	-5.3105	0.000766327	0.367508	-0.331304	CCDC168
cg00667976	-0.91261	-4.00221	-5.30992	0.000766855	0.367508	-0.331813	ARL1
cg03519012	-0.891759	-1.47788	-5.30983	0.000766935	0.367508	-0.33189	ACSS1
cg03363565	-0.801841	-1.76735	-5.30982	0.000766952	0.367508	-0.331906	RAB11FIP3
cg26513689	-0.592786	-2.2584	-5.30838	0.000768263	0.367508	-0.333168	DAB1
cg00823094	-0.641488	-1.75744	-5.30804	0.000768574	0.367508	-0.333467	BCL11A
cg19609580	-0.75891	-1.49878	-5.30601	0.000770429	0.367508	-0.335247	MAPK1
cg05726785	-0.513503	-1.91124	-5.30578	0.000770639	0.367508	-0.335449	FLT1
cg04512184	-0.745576	3.38557	-5.30546	0.000770933	0.367508	-0.335731	SLC38A10
cg15864152	1.01916	1.20511	5.30362	0.000772617	0.367508	-0.337344	SDCBP
cg08827953	-0.756082	-3.42268	-5.30322	0.000772988	0.367508	-0.337698	DOK5
cg23024432	-0.543479	2.58369	-5.303	0.000773183	0.367508	-0.337885
cg12552120	-0.596145	-2.75932	-5.30155	0.00077452	0.367508	-0.339162	DMGDH
cg13971085	-0.764972	-2.22213	-5.30036	0.000775619	0.367508	-0.34021
cg26818197	-0.730942	-2.41728	-5.29983	0.000776108	0.367508	-0.340676	CDK19
cg07135405	-0.64561	-1.1955	-5.29921	0.000776678	0.367508	-0.341219	UCKL1
cg21362410	-0.748248	-2.3296	-5.29909	0.000776789	0.367508	-0.341324	MARK2
cg10113527	-0.85259	-2.10541	-5.29863	0.000777216	0.367508	-0.341731	NUP214
cg19540546	-0.673709	-0.187856	-5.29816	0.000777645	0.367508	-0.342138
cg26954695	-2.11982	1.29744	-5.2981	0.000777703	0.367508	-0.342194	MZF1
cg27590105	0.486199	-3.59838	5.29809	0.000777712	0.367508	-0.342203	RAET1L
cg12849335	-0.498067	-4.57763	-5.29714	0.000778588	0.367508	-0.343035	HELLS
cg01061877	0.740573	2.23845	5.29589	0.000779754	0.367508	-0.344142	KPTN
cg03338543	-0.766761	-0.450635	-5.29513	0.000780454	0.367508	-0.344805	LOC101927814
cg05590582	-0.808393	-3.33115	-5.2946	0.000780943	0.367508	-0.345268
cg23281154	0.920347	-3.30728	5.29437	0.000781156	0.367508	-0.34547	C6orf155
cg00106225	0.614247	1.84305	5.2943	0.000781226	0.367508	-0.345536	LINC01258
cg07059167	-0.726566	-3.87467	-5.29411	0.000781402	0.367508	-0.345703	PTOV1
cg06191719	1.06252	-4.08248	5.29351	0.000781963	0.367508	-0.346233	CDKN1C
cg12987887	-0.654043	-2.42599	-5.29346	0.000782009	0.367508	-0.346277	UPB1
cg12770538	-0.560112	-2.03962	-5.29258	0.000782825	0.367508	-0.347049	USO1
cg08311322	-0.662078	-2.07449	-5.29235	0.000783041	0.367508	-0.347252	MED13L
cg03211552	-0.659532	-1.217	-5.29203	0.000783338	0.367508	-0.347533	DTNB
cg17138976	-0.581875	2.3884	-5.29157	0.00078377	0.367508	-0.347941	PKN2
cg02866000	-0.486717	-2.18421	-5.29057	0.000784705	0.367508	-0.348823
cg14000461	-0.516607	2.62021	-5.2903	0.000784949	0.367508	-0.349053	PDZD2
cg26004664	-0.5625	3.1901	-5.28838	0.000786746	0.367508	-0.350745
cg01361772	-0.727843	-1.60977	-5.28834	0.00078679	0.367508	-0.350787
cg16762030	-0.54332	-1.6229	-5.2883	0.000786821	0.367508	-0.350815
cg24823632	0.879316	-4.15667	5.28804	0.000787071	0.367508	-0.351051	SPATS2
cg05196905	-0.649158	-3.17714	-5.28794	0.000787164	0.367508	-0.351139	DIP2A
cg17010737	0.532095	1.49424	5.28741	0.000787661	0.367508	-0.351605
cg14180777	-0.517766	-0.739888	-5.2871	0.000787945	0.367508	-0.351872	GFOD1
cg17412964	0.719125	-3.46632	5.28666	0.000788359	0.367508	-0.352261	HMGB1
cg04342877	-0.688818	-1.7191	-5.28659	0.000788429	0.367508	-0.352327
cg02758289	-0.588854	-1.23812	-5.28618	0.00078881	0.367508	-0.352684
cg12795560	-0.726754	-1.75999	-5.28597	0.000789005	0.367508	-0.352868	TNFRSF11A
cg13827976	-0.79399	-2.61334	-5.2847	0.000790203	0.367508	-0.35399
cg08574903	-0.516345	-0.0834829	-5.28407	0.000790798	0.367508	-0.354547	MKL1
cg03418552	-0.858158	-2.41664	-5.28329	0.000791532	0.367508	-0.355234	CADM1
cg15908398	-0.548033	-1.6415	-5.28328	0.000791537	0.367508	-0.355239	ATXN2
cg03471705	-0.594767	-2.54539	-5.28295	0.000791848	0.367508	-0.35553	GTF2A1
cg05956769	0.767717	1.7637	5.282	0.000792747	0.367508	-0.35637	ASB8
cg14307056	-0.822016	-1.72581	-5.28093	0.000793758	0.367508	-0.357314	KIAA1324
cg21053602	-0.620001	-3.80438	-5.28086	0.000793831	0.367508	-0.357381	DYX1C1
cg10898024	-0.564844	-1.88347	-5.28031	0.000794344	0.367508	-0.35786
cg05501357	-0.90991	-1.29652	-5.27992	0.000794717	0.367508	-0.358208	HIPK3
cg13276890	0.735356	2.49174	5.27992	0.00079472	0.367508	-0.35821	FARP1
cg03166753	-0.656356	-1.89359	-5.27985	0.000794779	0.367508	-0.358266
cg03526142	0.713613	0.872299	5.27803	0.000796508	0.367508	-0.359875	SLFN12L
cg05808565	-0.672689	-1.60706	-5.27717	0.000797324	0.367508	-0.360634	RBMS2
cg00347546	0.607895	-4.27182	5.27707	0.000797422	0.367508	-0.360725	FAM190B
cg19279080	-0.764737	3.95274	-5.27653	0.000797931	0.367508	-0.361197	TCF7L2
cg01649081	-0.720837	-2.17872	-5.27564	0.000798785	0.367508	-0.36199	TRIM14
cg04423556	-0.529096	-2.64106	-5.27546	0.000798954	0.367508	-0.362146	GNG2
cg23772226	-0.778382	-1.65202	-5.27545	0.000798963	0.367508	-0.362154
cg03508627	-0.510688	-2.27712	-5.27489	0.000799496	0.367508	-0.362649	SLC16A5
cg16660211	-0.648261	-2.05238	-5.27388	0.000800461	0.367508	-0.363543	SLC8A1
cg08993582	0.807248	-3.95977	5.27361	0.000800717	0.367508	-0.363779	FAM116A
cg13984040	-0.689078	-2.39291	-5.27339	0.000800929	0.367508	-0.363976
cg14970802	0.504468	3.50851	5.27334	0.000800972	0.367508	-0.364016	NUP93
cg18776016	0.641007	2.70075	5.27267	0.000801618	0.367508	-0.364613	KCNQ2
cg25955144	0.778928	2.81206	5.27189	0.000802356	0.367508	-0.365295
cg06917763	-0.707322	-1.4732	-5.27106	0.000803155	0.367508	-0.366032
cg04023740	0.631558	-4.00935	5.27102	0.000803195	0.367508	-0.366069	NRP2
cg22237859	-0.703532	-0.359426	-5.27021	0.000803971	0.367508	-0.366785
cg26230819	-0.864515	-3.12264	-5.26902	0.000805109	0.367508	-0.367833	ADAR
cg25730241	-0.57469	1.75492	-5.26893	0.000805195	0.367508	-0.367913
cg07549115	-0.681338	3.02264	-5.2689	0.000805225	0.367508	-0.36794	CHEK1
cg13927756	0.586958	0.872553	5.26888	0.000805248	0.367508	-0.367962	MYO10
cg12709085	-0.622644	-2.08884	-5.26876	0.000805359	0.367508	-0.368064	GRAMD1A
cg08628010	-0.662242	-1.90459	-5.26755	0.000806522	0.367508	-0.369133
cg03805896	0.572997	1.36117	5.26725	0.000806819	0.367508	-0.369406	MIR941
cg23838591	-0.604971	-1.48847	-5.26655	0.00080749	0.367508	-0.370023	TTC8
cg14144771	0.720009	2.64951	5.26645	0.000807585	0.367508	-0.37011	SNORD114
cg26006714	-0.989646	-1.27104	-5.26492	0.00080906	0.367508	-0.371462	ANAPC16
cg20070090	-0.503317	-1.64963	-5.26479	0.000809187	0.367508	-0.371579	S100A8
cg16128155	-0.485678	-3.36398	-5.26473	0.00080924	0.367508	-0.371628	THRAP3
cg06074774	0.724118	-4.78381	5.26455	0.000809419	0.367508	-0.371791	SRPR
cg11290720	-0.58248	-3.58242	-5.26454	0.000809432	0.367508	-0.371804	TREML2
cg03836553	-0.632714	-3.33339	-5.26431	0.000809647	0.367508	-0.372	DYRK1A
cg19130919	-0.820256	-2.05449	-5.26375	0.000810194	0.367508	-0.372501	SUZ12P1
cg12130466	0.623564	1.95301	5.26367	0.000810273	0.367508	-0.372574	LOC100506675
cg00823526	-0.662744	2.27001	-5.26348	0.000810453	0.367508	-0.372739	MIR29B2
cg13577493	0.669443	-4.08282	5.26333	0.000810595	0.367508	-0.372868	CACNA2D2
cg19390658	0.527722	0.262233	5.263	0.000810918	0.367508	-0.373164	GARS
cg20714347	0.525999	1.35596	5.26251	0.000811388	0.367508	-0.373593	PDLIM1
cg06779020	-0.561221	-2.2779	-5.26236	0.000811539	0.367508	-0.373732
cg05928448	-0.670566	-3.19492	-5.26188	0.000812003	0.367508	-0.374155
cg02580085	-0.80897	-2.51325	-5.26188	0.000812004	0.367508	-0.374156
cg04837483	0.512622	-0.129965	5.26154	0.000812334	0.367508	-0.374458	WDR82
cg03509813	-0.48746	-4.0722	-5.26066	0.000813184	0.367508	-0.375233	NCAPG
cg05077488	-1.03429	-1.0196	-5.25955	0.000814261	0.367508	-0.376215	FNDC3B
cg03525956	-0.806608	2.4245	-5.2594	0.000814408	0.367508	-0.376349	NAALADL2
cg05020822	-0.711606	-4.54937	-5.25912	0.000814679	0.367508	-0.376596	ZNF696
cg08826625	0.504903	0.828231	5.25869	0.000815106	0.367508	-0.376984
cg19352801	-0.51483	3.55686	-5.25843	0.000815354	0.367508	-0.377211	STIP1
cg10508161	-0.755057	-1.09958	-5.25817	0.000815607	0.367508	-0.37744	WDR20
cg22626169	-0.64345	-1.59702	-5.25759	0.000816174	0.367508	-0.377956
cg26023902	1.17613	1.78933	5.25748	0.000816284	0.367508	-0.378057	LOC285735
cg26399411	-0.560788	-4.40624	-5.25738	0.000816379	0.367508	-0.378143	CHCHD2
cg08140774	0.698625	1.32594	5.25725	0.000816506	0.367508	-0.378258
cg11624996	-0.59966	-1.42392	-5.2569	0.000816849	0.367508	-0.378569	SFSWAP
cg11027756	0.531558	2.58012	5.25652	0.000817214	0.367508	-0.378901
cg26893685	-0.707321	-1.36887	-5.25437	0.000819325	0.367508	-0.380815
cg01120733	-0.564642	-2.43731	-5.25357	0.000820104	0.367508	-0.381521
cg19917607	-0.614417	2.33893	-5.25353	0.000820146	0.367508	-0.381559	ADK
cg20091928	0.623981	1.63578	5.25251	0.000821139	0.367508	-0.382458	PIGX
cg12867024	-0.510664	-0.21502	-5.25172	0.000821922	0.367508	-0.383165	ALMS1
cg05228359	-0.546723	-2.72923	-5.2516	0.00082204	0.367508	-0.383272
cg26353161	0.731199	2.04014	5.25157	0.000822068	0.367508	-0.383296
cg13945646	-0.511357	0.259139	-5.25125	0.000822378	0.367508	-0.383576	PHC3
cg14898779	-0.536412	0.837408	-5.24782	0.000825761	0.367508	-0.386624	STK31
cg15918849	-0.685006	-1.83858	-5.24772	0.000825861	0.367508	-0.386714	LOC101929551
cg26105956	-1.12571	-1.25849	-5.24709	0.000826484	0.367508	-0.387275	SHE
cg20522407	0.503818	0.313322	5.24675	0.000826822	0.367508	-0.387579	KCTD16
cg08581399	0.595838	-2.41988	5.24621	0.00082735	0.367508	-0.388052	NUDCD1
cg11974931	-0.696191	-3.3598	-5.24517	0.000828379	0.367508	-0.388976	RBM47
cg17089511	-0.54477	3.36725	-5.24355	0.000829986	0.367508	-0.390416
cg20795701	-0.508583	-1.31552	-5.24272	0.000830817	0.367508	-0.391158	C6orf10
cg07052737	-0.741614	-1.4507	-5.24214	0.000831388	0.367508	-0.391669
cg00367874	-0.606444	-1.61908	-5.24191	0.000831617	0.367508	-0.391874	LOC101929596
cg00139956	-0.687737	-1.46783	-5.2415	0.000832033	0.367508	-0.392245
cg20227326	0.631887	2.34159	5.24111	0.000832421	0.367508	-0.392592	DOCK5
cg12408621	-0.63127	0.692943	-5.24	0.000833525	0.367508	-0.393576	KBTBD11
cg13192602	-1.10926	-3.37393	-5.23991	0.000833611	0.367508	-0.393653
cg26122626	0.723434	-2.1251	5.23987	0.000833653	0.367508	-0.393691	PRDM13
cg22994449	-1.04365	-3.36181	-5.23894	0.000834581	0.367508	-0.394517	EMX2
cg24337063	0.612936	2.6309	5.23814	0.000835378	0.367508	-0.395227	ZNF280B
cg07943927	0.636173	2.74566	5.23792	0.000835602	0.367508	-0.395426	ZNF627
cg05184588	-0.61554	-2.52591	-5.2373	0.000836222	0.367508	-0.395977
cg26936764	0.624924	1.22879	5.23716	0.000836359	0.367508	-0.396099
cg06147190	-0.957072	-1.54978	-5.23586	0.000837671	0.367508	-0.397264	PSMB7
cg07326620	-0.547289	0.123175	-5.23517	0.000838355	0.367508	-0.397871	BTRC
cg25341338	-0.609334	-2.47468	-5.23516	0.000838374	0.367508	-0.397888	NHLH2
cg26046772	0.650914	0.852137	5.2349	0.000838628	0.367508	-0.398113
cg06490558	-0.708585	-1.4487	-5.23398	0.000839556	0.367508	-0.398935	MFSD1
cg24288346	0.595931	1.74633	5.23393	0.000839604	0.367508	-0.398978	FGL1
cg16641029	-0.595584	-1.90499	-5.23385	0.000839687	0.367508	-0.399051	TNS3
cg04712122	0.618696	1.39316	5.23372	0.000839813	0.367508	-0.399163	BCL11B
ch.7.20109332F	0.757461	-4.8749	5.23356	0.000839981	0.367508	-0.399311
cg25017182	1.11109	1.58024	5.2333	0.000840235	0.367508	-0.399537	DLG1
cg00853802	-0.742868	-2.41331	-5.23299	0.00084055	0.367508	-0.399815
cg27656074	0.521571	3.04951	5.23282	0.00084072	0.367508	-0.399966	PTPRN2
cg05639533	-0.736508	-2.84431	-5.23244	0.000841108	0.367508	-0.400308	WIPI2
cg04936213	-0.8617	-1.26975	-5.23243	0.000841114	0.367508	-0.400314
cg19467586	0.838103	-2.99574	5.23207	0.000841475	0.367508	-0.400633	CDC27
cg01001671	0.644354	2.42077	5.23205	0.000841503	0.367508	-0.400657
cg13311142	0.596028	3.38432	5.23172	0.000841833	0.367508	-0.400949	MYADML2
cg09919787	0.662948	-3.58706	5.23066	0.000842905	0.367508	-0.401895	PRRG4
cg14786212	-0.506384	1.76542	-5.22901	0.000844572	0.367508	-0.403365
cg08788697	0.60269	2.47243	5.229	0.000844578	0.367508	-0.40337	SVEP1
cg13753423	-0.847442	-1.39407	-5.2287	0.000844884	0.367508	-0.40364	EGR3
cg18767547	-0.586079	1.91517	-5.22833	0.000845257	0.367508	-0.403968	SCAF8
cg17657253	-0.535125	-1.55043	-5.2277	0.000845901	0.367508	-0.404534
cg08913523	-0.585668	-2.59753	-5.22702	0.000846585	0.367508	-0.405136
cg12315311	-0.534549	-2.41102	-5.22635	0.000847265	0.367508	-0.405733	VSTM1
cg13022415	-0.818481	-1.08618	-5.2259	0.000847725	0.367508	-0.406137	VPS53
cg26459499	0.643746	2.97449	5.22569	0.000847937	0.367508	-0.406323	PRR4
cg16389345	-0.477729	-0.674248	-5.22552	0.000848113	0.367508	-0.406477
cg20069451	-0.594253	-2.31807	-5.22544	0.000848196	0.367508	-0.40655	TMEM256
cg14010852	0.608334	1.10289	5.22538	0.000848252	0.367508	-0.4066	NPFFR2
cg20734664	-0.583154	-2.33328	-5.22526	0.000848372	0.367508	-0.406705
cg22978474	-0.533241	-0.206451	-5.22519	0.000848442	0.367508	-0.406766	TCF7L2
cg17366332	0.957536	-4.88402	5.22425	0.000849409	0.367508	-0.407613	TNIP2
cg11244291	-0.735633	-1.00886	-5.22217	0.000851524	0.367508	-0.409464	USP36
cg21792134	-0.730027	-0.81199	-5.22176	0.000851943	0.367508	-0.40983	IQCB1
cg11031774	-0.672585	-2.2481	-5.22052	0.000853216	0.367508	-0.410941	PCED1B
cg03811164	-0.67149	-0.783851	-5.22035	0.000853389	0.367508	-0.411092	TMEM63A
cg05888917	0.712131	-3.83217	5.22027	0.000853469	0.367508	-0.411163	BCAN
cg24830814	0.845583	2.46294	5.21996	0.000853787	0.367508	-0.41144
cg00211648	-0.664433	-4.17314	-5.21919	0.000854572	0.367508	-0.412124	PTGER3
cg06360841	-0.781772	-1.0379	-5.21836	0.000855427	0.367508	-0.412869	MIR1273G
cg02015961	-0.888438	-1.04112	-5.21785	0.000855948	0.367508	-0.413322	ATP6V1B2
cg23911433	-0.640407	-0.975571	-5.21697	0.00085686	0.367508	-0.414114
cg00358451	0.606459	3.16898	5.21692	0.000856905	0.367508	-0.414154	ZNF672
cg01689892	-0.966319	-4.32218	-5.21611	0.000857744	0.367508	-0.414882	BET1L
cg04829853	0.826483	-3.71865	5.21601	0.000857844	0.367508	-0.414969	HAPLN3
cg00228900	-0.597776	-2.33987	-5.2152	0.000858674	0.367508	-0.415689	KCNIP1
cg26499547	-0.579596	-1.29976	-5.21508	0.0008588	0.367508	-0.415798	ACTN1
cg01223463	-0.59441	-1.70377	-5.21365	0.000860281	0.367508	-0.417081
cg10993517	1.3564	3.52322	5.21314	0.00086081	0.367508	-0.417539
cg19706707	-0.659163	2.49465	-5.21299	0.000860965	0.367508	-0.417674	CALR3
cg01880929	-0.624458	0.223423	-5.21247	0.000861496	0.367508	-0.418133	CRIM1
cg00748716	-0.71786	2.5726	-5.21137	0.00086264	0.367508	-0.419121	SH2B2
cg02970442	0.541618	-4.16358	5.21098	0.000863041	0.367508	-0.419468
cg14991251	-0.520909	-0.288793	-5.21044	0.000863602	0.367508	-0.419951	ITSN2
cg08585458	-0.854297	-1.24331	-5.2092	0.000864887	0.367508	-0.421059	LOC101927817
cg18168663	-0.53359	-0.946319	-5.20861	0.000865497	0.367508	-0.421585	REC8
cg25964609	-0.848748	-1.9712	-5.20838	0.000865742	0.367508	-0.421795
cg25814896	0.756385	-4.01245	5.20833	0.000865797	0.367508	-0.421843	TMEM135
cg07468062	0.558226	2.83867	5.20818	0.000865944	0.367508	-0.42197	KIAA1257
cg17865045	-0.550565	-1.27986	-5.20811	0.00086602	0.367508	-0.422035	PILRA
cg08047759	-0.579864	2.7544	-5.20675	0.000867443	0.367508	-0.423258	KCNIP4
cg23774623	0.679936	3.63013	5.20634	0.000867866	0.367508	-0.423622	NUMB
cg23905309	-0.504975	3.15787	-5.20514	0.000869123	0.367508	-0.424701	HECTD4
cg01807619	0.591625	2.73191	5.20493	0.000869335	0.367508	-0.424882	CRYGN
cg13645963	-0.738399	-1.19205	-5.20446	0.000869829	0.367508	-0.425305
cg13997780	0.594259	1.59274	5.20401	0.000870296	0.367508	-0.425705	ZWILCH
cg22614631	0.508878	2.98134	5.20338	0.000870963	0.367508	-0.426276	MFI2
cg14882291	1.08511	2.78369	5.2032	0.000871152	0.367508	-0.426439	RPP30
cg08871657	-0.957518	-1.69299	-5.20272	0.000871648	0.367508	-0.426863	PXYLP1
cg00042144	-0.978891	-3.60029	-5.20185	0.000872558	0.367508	-0.427641	C1orf74
cg27618792	0.511032	0.407321	5.20175	0.000872667	0.367508	-0.427733	RPS12
cg02795084	0.72759	2.271	5.20149	0.000872939	0.367508	-0.427966	SNCAIP
cg05879376	-0.743963	-1.6518	-5.20096	0.0008735	0.367508	-0.428445	IPCEF1
cg01279908	-0.616092	-0.609933	-5.20048	0.000874006	0.367508	-0.428877	DAB1
cg10959314	-0.548009	-2.43363	-5.19982	0.000874693	0.367508	-0.429463	AP2A1
cg10711209	0.757228	-3.26024	5.19914	0.000875409	0.367508	-0.430073	NPHS2
cg10884484	0.779798	0.903806	5.19894	0.00087562	0.367508	-0.430253
cg17006841	-0.612179	-1.92463	-5.19857	0.000876014	0.367508	-0.430588	STARD4
cg07481491	-0.74249	-2.08451	-5.19811	0.000876494	0.367508	-0.430997	TBXA2R
cg10617903	-0.515486	-4.68938	-5.19786	0.000876756	0.367508	-0.43122	ARL14EP
cg24744928	-0.564305	2.41484	-5.1976	0.000877032	0.367508	-0.431454
cg26780042	-0.799366	-1.31025	-5.19674	0.000877946	0.367508	-0.432231	KDELR2
cg03922262	0.682413	2.91087	5.19647	0.000878223	0.367508	-0.432467	C10orf11
cg21676566	-0.760057	-2.17047	-5.19628	0.00087843	0.367508	-0.432642
cg21717689	-0.901069	-1.7157	-5.19621	0.000878501	0.367508	-0.432703
cg18672957	0.54514	2.3269	5.19574	0.000878995	0.367508	-0.433121	CYTH1
cg13901842	-0.594116	-1.50731	-5.19572	0.000879023	0.367508	-0.433145
cg22765178	0.599402	1.88933	5.19555	0.000879199	0.367508	-0.433294	NCK2
cg14876043	0.620596	2.05849	5.19552	0.000879235	0.367508	-0.433325	NLRP7
cg12647333	0.781891	-1.65547	5.19523	0.000879539	0.367508	-0.433583	ZNF341
cg16959766	-0.51619	-2.02622	-5.1952	0.000879568	0.367508	-0.433608	EEPD1
cg17271029	0.61748	2.12935	5.19515	0.000879624	0.367508	-0.433656	BATF3
cg18544696	-0.643683	-2.22069	-5.19503	0.000879748	0.367508	-0.433761	SORL1
cg22372654	-0.593947	-1.34081	-5.19357	0.000881292	0.367508	-0.435069	VPS13B
cg09153398	-0.678823	-1.5446	-5.19339	0.000881487	0.367508	-0.435233	RNF144A
cg08987015	0.533603	-4.18839	5.19283	0.000882081	0.367508	-0.435736	REL
cg15234346	0.595662	2.69134	5.19228	0.000882668	0.367508	-0.436233	SCAPER
cg08372315	-0.569662	-1.7589	-5.19204	0.000882926	0.367508	-0.436451	HTR3A
cg06338479	-0.839683	-1.98545	-5.19179	0.000883184	0.367508	-0.436669	ACSM4
cg24237035	-0.606692	-3.76577	-5.19056	0.000884493	0.367508	-0.437773	NRIP3
cg11167160	-0.746377	-0.687891	-5.19047	0.000884593	0.367508	-0.437858	DHODH
cg24501381	-0.772901	-1.13622	-5.19029	0.000884786	0.367508	-0.438021	CCDC30
cg25537948	-0.600045	2.8131	-5.19026	0.000884821	0.367508	-0.43805	DISC1
cg16513933	0.490432	2.38436	5.19015	0.000884938	0.367508	-0.43815	ANKRD46
cg02226672	-0.509103	-0.850454	-5.19011	0.000884973	0.367508	-0.438179	SMPD3
cg05919456	0.571269	1.68239	5.18999	0.0008851	0.367508	-0.438285
cg04744592	0.579103	2.3304	5.1897	0.00088541	0.367508	-0.438547
cg19867914	-0.767881	-1.62481	-5.18857	0.000886618	0.367508	-0.439565	ARHGAP15
cg03459543	0.632222	-3.24646	5.18807	0.000887147	0.367508	-0.44001	IGSF11
cg18415791	-0.672145	-1.26608	-5.18736	0.000887913	0.367508	-0.440654	OSBPL5
cg24594555	-0.991171	-1.44675	-5.18712	0.000888166	0.367508	-0.440867	CEP164
cg07031251	-0.605518	-2.39606	-5.18702	0.000888279	0.367508	-0.440961
cg08336473	-0.473409	-3.52415	-5.18668	0.00088864	0.367508	-0.441265	STARD13
cg25910699	-0.602743	-1.62581	-5.18494	0.000890509	0.367508	-0.442833
cg18124756	-0.668986	-0.815448	-5.18437	0.000891112	0.367508	-0.443339	LIAS
cg02543101	-0.645887	2.28642	-5.18404	0.000891473	0.367508	-0.443641	PSMD7
cg08522501	0.765132	2.26081	5.18399	0.000891527	0.367508	-0.443687	HP
cg02205401	-0.607058	-1.49736	-5.18217	0.000893483	0.367508	-0.445324	SEC31A
cg13048113	-0.834042	-1.45471	-5.18196	0.000893709	0.367508	-0.445512
cg10242139	0.569987	1.81297	5.18099	0.000894753	0.367508	-0.446384	GPA33
cg14770815	-0.635438	-2.92582	-5.18092	0.00089483	0.367508	-0.446449	GGACT
cg09271521	-0.538842	-2.85064	-5.18087	0.000894883	0.367508	-0.446492	EPN2
cg21777986	-0.756673	-2.30269	-5.18084	0.000894917	0.367508	-0.446521	BCL2
cg24257928	-0.622485	-2.11889	-5.17999	0.000895835	0.367508	-0.447287
cg01324219	-0.681934	-1.73831	-5.17962	0.000896234	0.367508	-0.447619	LINC01091
cg00027619	-0.468115	1.75723	-5.17956	0.000896295	0.367508	-0.44767	SOCS5
cg09724539	0.661336	2.56164	5.17881	0.000897105	0.367508	-0.448345	INO80C
cg09452510	0.785731	2.08723	5.17834	0.000897619	0.367508	-0.448773	C6orf10
cg19693972	0.548294	1.99067	5.17819	0.000897775	0.367508	-0.448903	ZFHX3
cg10862717	0.796478	2.30621	5.17809	0.000897891	0.367508	-0.448999	NYAP2
cg14630630	0.686391	2.03058	5.17774	0.000898264	0.367508	-0.449309	PRRT4
cg14562325	-0.666271	-2.09904	-5.17749	0.000898536	0.367508	-0.449536	MFSD1
cg16629061	0.593772	1.71046	5.17698	0.00089909	0.367508	-0.449996	SNORD114
cg04356757	0.568186	3.04483	5.17687	0.000899212	0.367508	-0.450097
cg05257610	0.550822	-2.56003	5.17661	0.000899486	0.367508	-0.450325	CEBPZ
cg19262563	0.611487	2.10239	5.1758	0.000900365	0.367508	-0.451055	SEMA3C
cg19167338	0.741261	1.99047	5.1746	0.000901673	0.367508	-0.452139	ASPH
cg03769349	0.808764	-4.80461	5.17415	0.000902159	0.367508	-0.452542	KIAA1429
cg07697735	-0.564228	2.31679	-5.17322	0.000903179	0.367508	-0.453387	IL15
cg05859679	-0.602247	-2.94404	-5.17314	0.000903265	0.367508	-0.453458
cg10606240	-0.897341	-3.67807	-5.17312	0.000903283	0.367508	-0.453472
cg15672949	-0.594228	-2.56821	-5.17311	0.000903299	0.367508	-0.453486
cg17021917	0.869098	2.14858	5.17298	0.000903436	0.367508	-0.453599	EFHD1
cg25839606	-0.670884	-0.742054	-5.17246	0.000904001	0.367508	-0.454066
cg14340196	0.627788	1.62559	5.17193	0.000904583	0.367508	-0.454547	COL1A2
cg07614835	0.753788	-1.34547	5.17168	0.00090485	0.367508	-0.454768	SBNO2
cg20876987	0.530913	2.68622	5.17077	0.000905848	0.367508	-0.455592	SCAND3
cg04355430	-0.663507	-1.78183	-5.17035	0.000906304	0.367508	-0.455968
cg18113566	-0.599428	-1.61977	-5.16947	0.00090727	0.367508	-0.456765
cg17369088	-0.499663	-1.27567	-5.16837	0.000908474	0.367508	-0.457756	MIR423
cg01516505	-0.539911	-1.56381	-5.16832	0.000908533	0.367508	-0.457805	PDE6A
cg23453794	-0.702544	-1.62209	-5.16796	0.000908931	0.367508	-0.458132	MERTK
cg01832371	-0.529667	-2.2745	-5.1667	0.000910311	0.367508	-0.459267
cg14382194	-0.875992	-1.66176	-5.16668	0.000910328	0.367508	-0.459281
cg11445011	-0.646851	2.04469	-5.16647	0.00091056	0.367508	-0.459471	HTR1F
cg04725566	-0.898011	4.50632	-5.16599	0.000911092	0.367508	-0.459908	AHNAK2
cg21786386	-0.539102	-2.49958	-5.16567	0.000911439	0.367508	-0.460192
cg18601422	0.566332	1.74721	5.1652	0.000911964	0.367508	-0.460623	NCRNA00200
cg13999433	-0.608172	-1.28813	-5.16478	0.000912428	0.367508	-0.461004	AKNA
cg12333597	0.556549	1.58104	5.16475	0.000912459	0.367508	-0.461029
cg10694833	0.550743	1.58883	5.16454	0.000912683	0.367508	-0.461213
cg17582254	-0.728529	-2.01997	-5.16431	0.000912945	0.367508	-0.461428
cg02945587	-0.730103	-1.95547	-5.16367	0.00091365	0.367508	-0.462004	LIMK2
cg04588712	0.678641	1.85959	5.16322	0.000914141	0.367508	-0.462406	CSK
cg07003429	-0.522757	-1.25417	-5.16293	0.000914465	0.367508	-0.462672
cg21564235	0.546811	-3.74043	5.1628	0.000914609	0.367508	-0.462789	HOXB7
cg03103783	0.760445	2.04286	5.16256	0.000914871	0.367508	-0.463003
cg24769698	-0.843042	-1.5271	-5.16246	0.000914988	0.367508	-0.463099
cg03317826	0.659663	-4.16993	5.16124	0.000916329	0.367508	-0.464195	CCT7
cg04205412	0.510285	1.69499	5.16119	0.00091639	0.367508	-0.464245
cg19478417	-0.671724	-0.124279	-5.16072	0.000916912	0.367508	-0.464671	SCN2B
cg13452829	0.714585	2.55816	5.15967	0.000918073	0.367508	-0.465617	CAMK2G
cg04095165	-0.767016	-3.56628	-5.15946	0.000918307	0.367508	-0.465808
cg24592513	-0.506486	-2.57629	-5.15891	0.000918915	0.367508	-0.466304
cg10782923	0.818054	1.27224	5.15884	0.000918995	0.367508	-0.466369	DGKA
cg16163847	-0.693095	-1.4456	-5.15794	0.000919991	0.367508	-0.467179	WDFY2
cg16323245	-0.500751	-1.70089	-5.15737	0.000920633	0.367508	-0.467701	ZBTB20
cg17705343	0.622233	-4.33914	5.15605	0.000922093	0.367508	-0.468887	SENP1
cg01743110	0.659544	2.2792	5.15584	0.000922327	0.367508	-0.469077	MTFMT
cg06334467	-0.559364	-1.58647	-5.15523	0.000923016	0.367508	-0.469636	ZCCHC7
cg21062805	-0.626151	-1.85393	-5.15458	0.000923738	0.367508	-0.470221	TNIK
cg00173820	-0.903748	-1.68216	-5.1544	0.000923937	0.367508	-0.470382
cg12152420	0.748745	3.7471	5.15432	0.000924029	0.367508	-0.470457
cg03921149	0.59724	-4.99036	5.1532	0.000925282	0.367508	-0.471471	NXPH4
cg00099091	-0.741723	-3.23647	-5.15298	0.000925532	0.367508	-0.471673	HAGHL
cg20782059	0.596079	2.81968	5.15261	0.000925943	0.367508	-0.472005	PIK3C2G
cg27111050	-0.53562	-3.05173	-5.15255	0.000926013	0.367508	-0.472062	SPOPL
cg05567143	-0.50897	-2.55487	-5.1522	0.000926403	0.367508	-0.472378
cg26465402	-0.724307	-1.4001	-5.15196	0.000926674	0.367508	-0.472597	ADCY2
cg26618791	0.600698	3.03923	5.15155	0.000927132	0.367508	-0.472967	GTF3C5
cg21386781	0.47453	2.2967	5.15145	0.000927238	0.367508	-0.473052	CNOT1
cg15087459	-0.742827	-2.2279	-5.15075	0.000928031	0.367508	-0.473692
cg23868068	-0.487945	-2.06627	-5.15043	0.000928387	0.367508	-0.473979	HTR7
cg16683571	-0.903907	-0.877911	-5.15027	0.00092856	0.367508	-0.474119	GAPVD1
cg24527044	-0.900356	-1.22759	-5.14965	0.00092926	0.367508	-0.474683	C7orf26
cg00965985	-0.573545	-1.87566	-5.14955	0.000929377	0.367508	-0.474777	KPNA1
cg26047660	-0.516484	1.84138	-5.14866	0.000930375	0.367508	-0.475581
cg12139056	-0.86704	-2.73696	-5.14766	0.000931503	0.367508	-0.476489
cg12894709	1.15392	-3.73671	5.14745	0.000931734	0.367508	-0.476674	PURA
cg22511970	-0.568242	-2.1847	-5.1473	0.000931914	0.367508	-0.476819
cg05016313	0.628292	3.17055	5.14725	0.000931968	0.367508	-0.476862	SYTL3
cg10291995	-1.18156	-3.55495	-5.14689	0.000932369	0.367508	-0.477185	C6orf64
cg06882351	-0.526471	-0.83341	-5.14594	0.00093344	0.367508	-0.478044	CRTAP
cg12709192	-0.700066	-2.99829	-5.14593	0.00093346	0.367508	-0.478061	IQCB1
cg10958452	-0.603797	-1.61019	-5.14578	0.000933627	0.367508	-0.478195	KDM4A
cg07805699	-0.550199	-3.07201	-5.14558	0.000933846	0.367508	-0.47837	SCHIP1
cg19248505	-0.621603	2.9596	-5.14509	0.000934404	0.367508	-0.478818	ZBTB46
cg05750303	-0.675373	-2.06624	-5.14509	0.000934406	0.367508	-0.478819	PUM1
cg19009378	0.653006	1.54069	5.14406	0.000935573	0.367508	-0.479754	LOC101928782
cg10671125	1.03524	1.8161	5.14383	0.000935832	0.367508	-0.479962	LPP
cg07482356	-0.657155	-1.4645	-5.14326	0.000936478	0.367508	-0.480479
cg24910675	-0.504755	-3.70804	-5.14308	0.000936682	0.367508	-0.480642	ENG
cg05597008	0.560495	-4.45055	5.14252	0.000937319	0.367508	-0.481151	CHCHD10
cg25886665	0.580599	2.37649	5.14226	0.000937608	0.367508	-0.481382	LYPD6B
cg21448870	-0.537912	-0.0534047	-5.14144	0.000938537	0.367508	-0.482124	RYBP
cg12781397	0.530294	0.87685	5.14143	0.00093855	0.367508	-0.482135	COG6
cg21507882	-0.538295	-4.47727	-5.14134	0.000938655	0.367508	-0.482219	IPO11
cg10902724	-0.752777	-0.973913	-5.14133	0.000938666	0.367508	-0.482227	FCHSD2
cg18394776	-0.616176	-2.91334	-5.14085	0.000939215	0.367508	-0.482666	MNT
cg11769279	1.00586	2.02505	5.13995	0.000940234	0.367508	-0.483479	XXYLT1
cg26915041	0.531172	2.59347	5.13959	0.000940645	0.367508	-0.483805	POU2F2
cg14543795	-0.792591	-1.23905	-5.13818	0.00094225	0.367508	-0.485083	RALGAPA2
cg15826899	0.688992	2.62328	5.138	0.000942461	0.367508	-0.485251	ZC2HC1B
cg00598021	0.844851	2.54923	5.13784	0.000942645	0.367508	-0.485398	WDR1
cg04087271	-0.545285	-2.62062	-5.13764	0.000942873	0.367508	-0.485579	CDA
cg20448722	-0.617433	-1.89688	-5.13689	0.000943723	0.367508	-0.486255	SLX4IP
cg08154963	-0.749584	-1.27761	-5.13676	0.000943877	0.367508	-0.486377	RAD51L3
cg15995296	-0.618838	-1.75536	-5.13594	0.000944813	0.367508	-0.48712	CORO1B
cg07338544	-0.942037	-1.49502	-5.1351	0.000945781	0.367508	-0.487888	LOH12CR1
cg02604817	-0.508126	-1.7506	-5.13488	0.000946025	0.367508	-0.488081	SLC22A4
cg22123894	-0.534474	2.15954	-5.1345	0.000946464	0.367508	-0.488429	STK31
cg06164961	0.597281	1.64028	5.13434	0.000946647	0.367508	-0.488574	CD3E
cg06807412	-0.531087	-3.079	-5.13425	0.000946754	0.367508	-0.488658
cg25190634	0.588445	-3.26319	5.13323	0.000947927	0.367508	-0.489587	IRAK1BP1
cg16397708	-0.65033	-0.879069	-5.13276	0.00094846	0.367508	-0.490009
cg19182279	-0.676364	3.83016	-5.13276	0.000948464	0.367508	-0.490012	GAK
cg03732627	-0.65118	-1.72181	-5.13255	0.00094871	0.367508	-0.490206	RORA
cg02343628	-0.646635	-1.97969	-5.13246	0.000948806	0.367508	-0.490283
cg12929983	-0.619295	-1.97611	-5.13232	0.000948969	0.367508	-0.490411	BMF
cg27176729	-0.823739	-1.16164	-5.13189	0.000949465	0.367508	-0.490803	IER5
cg01943053	-0.847112	-1.21171	-5.13162	0.000949775	0.367508	-0.491048
cg23214816	-0.57354	1.89459	-5.13162	0.000949778	0.367508	-0.49105	CNOT7
cg02929855	-0.821507	-1.67032	-5.13084	0.000950678	0.367508	-0.49176	CACNA2D4
cg24035107	0.562265	2.08107	5.1301	0.000951529	0.367508	-0.492431	METT10D
cg08743896	0.581545	0.44569	5.13008	0.000951547	0.367508	-0.492445	JMJD1C
cg10819274	0.627249	0.826419	5.12944	0.000952292	0.367508	-0.493033
cg26253500	-0.559293	-0.148855	-5.1282	0.000953726	0.367508	-0.494162	CHRM2
cg20392203	-0.49878	4.10174	-5.12788	0.000954094	0.367508	-0.494451	PRKAR1B
cg12542148	-0.590826	-3.16165	-5.12722	0.000954857	0.367508	-0.49505	LEMD3
cg12882726	0.512978	-3.89674	5.12669	0.000955464	0.367508	-0.495528	DCDC1
cg20295949	0.920072	-2.84999	5.12596	0.000956314	0.367508	-0.496195	SPAG1
cg24652552	-0.561732	-2.31568	-5.12574	0.000956569	0.367508	-0.496395	LOC101927844
cg26986911	-0.548426	-3.9283	-5.12523	0.000957165	0.367508	-0.496862	RXFP3
cg22909949	1.03944	1.23331	5.12479	0.000957679	0.367508	-0.497265
cg18278694	-0.568829	-1.59701	-5.12458	0.000957915	0.367508	-0.49745	CEP350
cg08838116	0.698684	2.18955	5.12439	0.000958141	0.367508	-0.497627	MED21
cg00244312	-0.59743	-2.41179	-5.1237	0.000958943	0.367508	-0.498255
cg03955365	-0.697644	-2.88068	-5.12344	0.000959241	0.367508	-0.498488	PLD1
cg22629727	-0.53421	-1.84563	-5.1231	0.000959644	0.367508	-0.498803
cg22335635	-0.53718	-0.611671	-5.1231	0.000959644	0.367508	-0.498803
cg05997115	0.544056	2.80902	5.12288	0.000959902	0.367508	-0.499005	CD274
cg18069568	-0.732363	-1.55552	-5.12254	0.000960298	0.367508	-0.499314	ATP5A1
cg14243616	-0.590865	2.40313	-5.12193	0.000961004	0.367508	-0.499866
cg11103393	-0.721073	4.06401	-5.12176	0.000961207	0.367508	-0.500025	C3orf21
cg13814657	-0.662418	-1.66225	-5.12171	0.000961263	0.367508	-0.500068
cg09280185	0.713602	2.90753	5.12137	0.000961663	0.367508	-0.50038	SENP5
cg24901716	-0.517451	-1.21227	-5.12111	0.000961963	0.367508	-0.500615
cg11884230	-0.672465	-4.26764	-5.12111	0.000961964	0.367508	-0.500615	DSE
cg25858852	-0.863267	-1.79864	-5.12092	0.000962181	0.367508	-0.500785
cg01145232	0.568415	1.08547	5.12038	0.00096281	0.367508	-0.501275	RAET1G
cg06820852	-0.754983	-1.42465	-5.12033	0.000962877	0.367508	-0.501328	CTNNBIP1
cg16160077	-0.555691	1.25334	-5.12031	0.00096289	0.367508	-0.501338	DIP2B
cg01348004	0.68793	-3.42271	5.11946	0.000963887	0.367508	-0.502115	SYNM
cg04427765	0.585315	1.26807	5.11922	0.000964171	0.367508	-0.502336
cg13706079	0.913694	2.55918	5.11852	0.000964986	0.367508	-0.50297	SAMD4A
cg21756151	0.663776	1.59299	5.11826	0.000965299	0.367508	-0.503214
cg18232453	0.866046	2.69679	5.118	0.000965604	0.367508	-0.503451	LOC101928882
cg05930863	0.556238	-3.30618	5.11794	0.000965666	0.367508	-0.503499	ASIC2
cg11707310	0.855323	4.22484	5.11787	0.000965751	0.367508	-0.503565	MMEL1
cg05615449	-0.575078	-1.20343	-5.11775	0.000965896	0.367508	-0.503678	NLRP3
cg21615922	0.54782	2.87046	5.11772	0.00096593	0.367508	-0.503704	UBAP2
cg22165275	-0.705489	2.71395	-5.11752	0.000966157	0.367508	-0.503881	KRTAP9
cg18082894	-0.505108	-2.14759	-5.11719	0.000966548	0.367508	-0.504185	PRKACB
cg26229538	-0.513462	3.02152	-5.1164	0.00096748	0.367508	-0.504909
cg07227439	-0.606155	-2.08183	-5.11609	0.000967845	0.367508	-0.505192	CUEDC1
cg24578404	-0.662898	1.98892	-5.11583	0.000968147	0.367508	-0.505426
cg04449728	-0.77734	-2.91724	-5.11501	0.000969111	0.367508	-0.506174	SLC24A3
cg21252725	-1.18093	-3.37417	-5.11465	0.000969537	0.367508	-0.506503	DCAF10
cg16338736	0.591472	1.56956	5.11431	0.000969942	0.367508	-0.506817	IL32
cg23169677	-0.920055	-2.58681	-5.11383	0.000970506	0.367508	-0.507254
cg02508697	0.884724	2.42013	5.11372	0.000970632	0.367508	-0.507352	OR4D5
cg12059723	-0.677501	-3.32945	-5.11364	0.000970723	0.367508	-0.507421
cg26445322	-0.641636	-2.58327	-5.11295	0.000971537	0.367508	-0.508051
cg04380118	-0.797782	0.540322	-5.1126	0.000971958	0.367508	-0.508377	ZSWIM5
cg06732758	-0.633219	-1.43672	-5.11258	0.000971978	0.367508	-0.508392	SMURF1
cg23328210	0.630341	1.2662	5.11253	0.000972036	0.367508	-0.508437
cg20223979	-0.53975	-0.99773	-5.11244	0.000972146	0.367508	-0.508522
cg01725771	-0.602198	-1.27764	-5.11203	0.000972626	0.367508	-0.508893
cg25388162	-0.777091	-2.17873	-5.11179	0.000972906	0.367508	-0.509109	IQCE
cg13907406	0.746481	2.29362	5.11163	0.000973095	0.367508	-0.509255	C9orf91
cg11643245	0.489638	2.78688	5.11137	0.000973404	0.367508	-0.509494
cg27056175	-0.744575	3.3413	-5.11114	0.000973683	0.367508	-0.509709	EIF2C2
cg19218929	0.523142	3.31549	5.11093	0.000973928	0.367508	-0.509898	RNF144B
cg21348709	0.599677	2.22153	5.11085	0.000974018	0.367508	-0.509967	CAMKK2
cg17768134	-0.48604	-2.24321	-5.11081	0.000974064	0.367508	-0.510003	DHRS7B
cg24504349	-0.722564	-1.61559	-5.11058	0.000974343	0.367508	-0.510218
cg15993027	0.719604	3.45469	5.11016	0.000974838	0.367508	-0.510599	HECW1
cg21951478	-0.573902	-3.64235	-5.11	0.000975028	0.367508	-0.510746	RAB3IL1
cg26847392	0.505431	2.01684	5.10953	0.000975588	0.367508	-0.511177	OR5F1
cg15521012	-0.648132	-2.09244	-5.10926	0.0009759	0.367508	-0.511418	FOXN3
cg01022780	-0.621661	-2.08485	-5.10893	0.000976302	0.367508	-0.511727
cg02891697	-0.71967	-1.7104	-5.10847	0.000976846	0.367508	-0.512145	RAB44
cg26783127	-0.752333	-1.66796	-5.10824	0.00097712	0.367508	-0.512357	AATK
cg13285377	-0.572478	-1.8878	-5.10813	0.000977242	0.367508	-0.51245
cg25373388	0.567266	2.05939	5.10798	0.000977427	0.367508	-0.512592	C4orf45
cg19711882	-0.527548	-3.40823	-5.10701	0.000978582	0.367508	-0.51348	PSEN2
cg05796909	-0.54633	-3.99352	-5.10681	0.000978816	0.367508	-0.51366	SENP3
cg27044597	-0.471329	0.515197	-5.10673	0.000978916	0.367508	-0.513736	TGFBI
cg14294549	-0.521957	-3.72281	-5.10652	0.000979165	0.367508	-0.513928	LOC284009
cg23336454	-1.40961	-3.88293	-5.10584	0.000979972	0.367508	-0.514547	KLHDC2
cg07509252	0.854478	3.65985	5.10583	0.000979979	0.367508	-0.514552	MVD
cg16325584	-0.566656	-2.45452	-5.10521	0.000980723	0.367508	-0.515123
cg24102749	-0.769688	-2.1745	-5.1051	0.00098085	0.367508	-0.51522	CLEC5A
cg25664606	-0.544132	-1.29333	-5.10495	0.000981032	0.367508	-0.515359	PACSIN2
cg02620935	0.658041	1.43335	5.10445	0.00098163	0.367508	-0.515817	PIK3C2G
cg13995774	-0.892354	-1.56327	-5.10364	0.000982594	0.367508	-0.516555	MAML1
cg17833172	-0.555741	-1.68819	-5.10308	0.000983266	0.367508	-0.517069	SIGLEC11
cg06351457	0.782307	-4.84783	5.10298	0.000983386	0.367508	-0.517161	CHD9
cg18264638	0.493042	-3.99152	5.10297	0.000983396	0.367508	-0.517169
cg20680773	-0.601429	-1.89256	-5.10292	0.000983455	0.367508	-0.517214	KCNB1
cg27098160	-0.711831	-4.35259	-5.10261	0.000983828	0.367508	-0.517499	TROVE2
cg08394278	-0.553026	-2.2607	-5.10082	0.000985974	0.367508	-0.519137	DOK3
cg03084276	0.910916	1.46673	5.10058	0.000986258	0.367508	-0.519354
cg20264918	-0.604144	-2.9725	-5.09973	0.000987276	0.367508	-0.52013	ZNF561
cg27638032	-0.705974	-2.18161	-5.09951	0.000987544	0.367508	-0.520333
cg12244275	-0.724792	-2.51716	-5.09931	0.00098779	0.367508	-0.520521
cg17373859	-0.810681	-1.50703	-5.09927	0.000987832	0.367508	-0.520553	ACSL1
cg18601682	0.887492	1.8608	5.09907	0.000988079	0.367508	-0.520741
cg25699034	-0.617711	-2.21835	-5.09886	0.000988323	0.367508	-0.520926	C17orf95
cg09853238	-0.646879	-2.56399	-5.09858	0.000988663	0.367508	-0.521185
cg03229930	-0.638723	-0.398194	-5.09855	0.000988696	0.367508	-0.52121	LOC101927421
cg03689545	-0.570453	-1.37226	-5.09851	0.000988748	0.367508	-0.521249	EYS
cg17377746	-0.780412	-1.36291	-5.09831	0.000988987	0.367508	-0.521432
cg17854886	-0.523599	-1.50455	-5.0981	0.000989247	0.367508	-0.521629	FOXN3
cg07184321	-0.925772	-1.70126	-5.09716	0.00099037	0.367508	-0.522483
cg11761249	0.575807	2.09489	5.09713	0.000990416	0.367508	-0.522518
cg04774623	0.735872	1.74043	5.09697	0.000990608	0.367508	-0.522663	ASPH
cg21532172	-0.609324	-2.79181	-5.0967	0.000990927	0.367508	-0.522905
cg07227816	0.722225	1.68652	5.09637	0.00099133	0.367508	-0.523211	FAM92A1
cg19885035	-0.558312	-2.71653	-5.09615	0.000991588	0.367508	-0.523407	DOK4
cg19108542	0.673047	-3.96034	5.09612	0.000991627	0.367508	-0.523437	RDBP
cg20345556	-0.59801	1.23989	-5.09601	0.000991767	0.367508	-0.523543	TRIM26
cg01486979	-0.572747	-3.32576	-5.09596	0.00099182	0.367508	-0.523583	LMNB1
cg07689860	-0.721034	-0.877612	-5.09596	0.000991821	0.367508	-0.523583
cg02794099	-0.513192	-1.58864	-5.09568	0.000992154	0.367508	-0.523836	CHSY1
cg04856678	-0.594077	-2.52503	-5.09547	0.000992417	0.367508	-0.524036
cg13444775	-0.548121	-2.5803	-5.09482	0.000993199	0.367508	-0.524628	SIAE
cg18908117	-0.73712	2.18283	-5.09427	0.000993862	0.367508	-0.52513
cg06591801	-0.651798	-2.19619	-5.09348	0.000994824	0.367508	-0.525858	ATP6V1A
cg01623743	-0.68321	-3.86454	-5.09335	0.000994977	0.367508	-0.525973	DCUN1D1
cg15228889	-0.578168	-2.13577	-5.09329	0.000995054	0.367508	-0.526032	EZH2
cg05115375	-0.612618	-3.87443	-5.09217	0.000996414	0.367508	-0.527059	FMN1
cg15392029	-0.929873	-3.41801	-5.09197	0.000996648	0.367508	-0.527236	TMEM136
cg20453134	-0.693342	-2.00151	-5.09195	0.000996678	0.367508	-0.527259	PSMA1
cg17956192	0.629857	2.62252	5.09185	0.000996801	0.367508	-0.527352	KRT77
cg25664878	1.1502	1.66966	5.09086	0.000998001	0.367508	-0.528257
cg09213184	0.530605	-4.66446	5.09027	0.00099872	0.367508	-0.528799	TNPO1
cg12865675	-0.844071	-1.46213	-5.08975	0.000999348	0.367508	-0.529272	CANX
cg18603276	0.712921	-2.66462	5.08966	0.000999461	0.367508	-0.529358	HES7
cg00898584	-0.522801	-0.491397	-5.08878	0.00100054	0.367508	-0.530167	FOXP1
cg00444581	0.834824	1.92052	5.08858	0.00100078	0.367508	-0.530349	PTK2
cg13424484	0.782671	1.69082	5.08849	0.00100089	0.367508	-0.530431	ARID5B
cg00774155	-0.806924	3.6895	-5.08816	0.00100129	0.367508	-0.530734	ZNF517
cg14260153	0.525245	-4.09484	5.08786	0.00100165	0.367508	-0.531006	DIAPH1
cg12868517	0.697461	2.44734	5.08741	0.0010022	0.367508	-0.531421
cg07104513	-0.50312	-1.33351	-5.08684	0.0010029	0.367508	-0.531943	GAB2
cg02968570	0.998361	1.85397	5.08611	0.00100379	0.367508	-0.53261
cg09179756	0.615962	1.88127	5.0861	0.0010038	0.367508	-0.532618
cg08446047	-0.465234	-2.30769	-5.08592	0.00100403	0.367508	-0.53279	GRID2IP
cg22871253	0.585258	-1.69622	5.08521	0.0010049	0.367508	-0.533442	EZR
cg10134076	-0.697471	3.07704	-5.08502	0.00100513	0.367508	-0.533613	TNRC6A
cg16363189	-0.592778	1.44276	-5.08462	0.00100562	0.367508	-0.533983	SCAF8
cg00201968	-0.48865	-2.30711	-5.08456	0.00100569	0.367508	-0.534037	TPK1
cg13221924	-0.681779	-1.32878	-5.08451	0.00100575	0.367508	-0.534077	KIAA0753
cg06377585	0.592435	2.20031	5.08393	0.00100646	0.367508	-0.534609	WDFY3
cg08131309	-0.610341	-2.03379	-5.08376	0.00100667	0.367508	-0.534769	BMF
cg20286726	0.587329	1.44406	5.08353	0.00100695	0.367508	-0.534979
cg08633584	-0.641481	-1.50486	-5.08276	0.0010079	0.367508	-0.535688	MARCH2
cg01639416	-0.614757	-0.888137	-5.08275	0.00100792	0.367508	-0.5357	NFX1
cg03751429	0.652109	1.91738	5.08254	0.00100817	0.367508	-0.535888
cg22587211	-0.699545	-1.4204	-5.0818	0.00100908	0.367508	-0.536565
cg05588658	0.732062	-4.7949	5.08124	0.00100977	0.367508	-0.537083	NCK2
cg12436738	-0.810859	-3.30788	-5.07997	0.00101134	0.367508	-0.53825	AGAP1
cg17289023	-0.575394	-0.862737	-5.07967	0.0010117	0.367508	-0.538524	RYBP
cg13877474	-0.83778	2.62224	-5.0794	0.00101203	0.367508	-0.53877	EPHB4
cg26521807	-0.539065	-1.62023	-5.07811	0.00101363	0.367508	-0.539959	COG6
cg14113820	0.727283	1.5269	5.07744	0.00101446	0.367508	-0.540571
cg22882539	0.484387	-2.60785	5.07743	0.00101447	0.367508	-0.540581	GPR133
cg26393782	-0.514882	-3.60444	-5.07743	0.00101447	0.367508	-0.540584
cg27479358	-0.644627	-2.07734	-5.07647	0.00101566	0.367508	-0.541462
cg02374917	-0.556789	-1.80536	-5.076	0.00101625	0.367508	-0.541901	CSRP1
cg12003394	-0.549048	-2.76624	-5.0755	0.00101687	0.367508	-0.54236	MPO
cg20806436	0.514801	2.36353	5.07519	0.00101724	0.367508	-0.542638	UBE2E2
ch.14.679957F	0.697951	-3.41713	5.07501	0.00101747	0.367508	-0.542808	KTN1
cg26373922	0.47764	2.20831	5.07397	0.00101877	0.367508	-0.543768	NUP210L
cg23051926	0.534061	1.5692	5.0733	0.0010196	0.367508	-0.544381	CBLB
cg08948575	-0.596995	-2.32798	-5.07239	0.00102073	0.367508	-0.545219
cg07588172	0.712639	2.25234	5.07217	0.001021	0.367508	-0.545417
cg04182865	-0.561528	-1.37961	-5.07195	0.00102128	0.367508	-0.545623	RNF14
cg13221107	-1.14472	2.24794	-5.07176	0.00102152	0.367508	-0.545797	KRT6B
cg25660583	-0.964582	-3.54415	-5.07171	0.00102158	0.367508	-0.545841	POLD1
cg09238947	-0.798602	-1.6488	-5.0708	0.00102272	0.367508	-0.546682	FAM212B
cg03022813	-0.699161	-1.61052	-5.07051	0.00102308	0.367508	-0.546952	DEF8
cg20737812	0.493669	1.67814	5.07044	0.00102316	0.367508	-0.547011	KLHL25
cg08227896	-0.630516	1.93259	-5.07009	0.0010236	0.367508	-0.547332	C2
cg13719687	-0.630091	-3.99575	-5.06951	0.00102433	0.367508	-0.547868
cg23554033	-0.643166	-2.05858	-5.06934	0.00102454	0.367508	-0.548024	HNRNPD
cg17144735	-0.57299	-2.76915	-5.06932	0.00102457	0.367508	-0.548047
cg07929090	0.569631	-4.05696	5.06924	0.00102466	0.367508	-0.548114	ZNF615
cg11193767	-0.830091	-1.67492	-5.06919	0.00102472	0.367508	-0.548159	LIN54
[truncated: 17,761 more rows]

## Sheet: S4 SAT_DMPs
Table S4| Differentially methylated positions (DMPs) in subcutaneous adipose tissue (SAT) post vs pre bariatric surgery with P < 0.01
Illumina ID	logFC	AveExpr	t	P.Value	FDR	B	annotated gene
cg21893210	-4.52356	-2.31458	-24.2284	4.43411e-07	0.343673	-1.55995	GLB1L
cg12145624	-2.64619	-0.174676	-13.0728	1.52809e-05	0.555667	-1.70397	MAST4
cg17328806	-3.1949	-1.3542	-12.2756	2.18132e-05	0.555667	-1.72982	COX11
cg03564228	1.5426	2.20436	11.9993	2.48016e-05	0.555667	-1.73988
cg02910208	-1.38814	-4.12787	-11.4011	3.30718e-05	0.555667	-1.76397	VSTM2A
cg19113509	-1.48218	-3.63437	-11.1045	3.83412e-05	0.555667	-1.77722	MPDZ
cg20946044	-1.54909	3.46985	-11.102	3.83909e-05	0.555667	-1.77734	AP2A2
cg02133520	-1.49356	-4.34749	-11.0014	4.03985e-05	0.555667	-1.78205	ARPC1A
cg16366483	1.50492	1.89986	10.921	4.20936e-05	0.555667	-1.78591
cg23175907	1.65229	2.45656	10.8969	4.26171e-05	0.555667	-1.78708
cg25146017	-1.32746	-4.68623	-10.8764	4.30685e-05	0.555667	-1.78808	C6orf186
cg23439012	-1.34542	-3.49163	-10.7901	4.50306e-05	0.555667	-1.79234	IQCG
cg01366941	1.37508	2.64541	10.7102	4.69416e-05	0.555667	-1.79637	SNX29
cg27410337	-2.13916	-4.60923	-10.4974	5.25079e-05	0.555667	-1.80751	NMU
cg05108179	-1.31667	-4.24102	-10.2859	5.88138e-05	0.555667	-1.81918	BRF1
cg21831898	1.34811	-4.43217	10.1232	6.42704e-05	0.555667	-1.82859	C1orf51
cg01729820	1.5048	-3.69023	10.1029	6.49943e-05	0.555667	-1.8298	RAI1
cg24513067	1.31789	2.63284	9.9209	7.18979e-05	0.555667	-1.84086
cg08993197	-1.28546	-4.67341	-9.71372	8.08221e-05	0.555667	-1.85413	CAPZA1
cg04510807	-1.47743	3.70034	-9.56198	8.81797e-05	0.555667	-1.86431	MAD1L1
cg05793586	-1.51323	2.81526	-9.3807	9.80128e-05	0.555667	-1.87703	GIGYF2
cg13510982	-1.16288	-4.51845	-9.34034	0.000100372	0.555667	-1.87995	MTERF3
cg19712447	-1.13507	2.2723	-9.31541	0.000101863	0.555667	-1.88177	TMIGD3
cg02304201	1.32016	-3.58111	9.2849	0.000103722	0.555667	-1.88402	ATP6V0C
cg12589595	1.21194	2.77164	9.24126	0.000106449	0.555667	-1.88726	ANKRD28
cg08576208	1.15596	-1.9997	9.21608	0.000108061	0.555667	-1.88915
cg24935213	-1.49758	3.07747	-9.15006	0.000112424	0.555667	-1.89416	FABP9
cg01889020	-1.12466	-3.22665	-9.06049	0.000118674	0.555667	-1.90111	MEGF11
cg11332026	-1.25965	-4.64449	-9.04542	0.000119765	0.555667	-1.9023	C4orf48
cg00111893	1.1007	-4.20917	9.04311	0.000119933	0.555667	-1.90248
cg24522804	-1.35077	-4.66843	-9.02538	0.000121233	0.555667	-1.90388	FZD4
cg21769534	-1.26354	-3.28703	-8.98708	0.000124098	0.555667	-1.90694	GNG4
cg00811077	-1.14146	-4.36367	-8.97754	0.000124824	0.555667	-1.9077	CRNKL1
cg25357022	1.09008	3.66445	8.9369	0.000127972	0.555667	-1.91099	CTDP1
cg13703062	-1.1038	-4.53836	-8.87055	0.000133312	0.555667	-1.91644	ZNF24
cg21199023	1.35903	-3.26635	8.8691	0.000133432	0.555667	-1.91656	FEM1C
cg16953067	-1.07828	-4.15114	-8.85089	0.000134943	0.555667	-1.91807	RAD18
cg06151683	-1.1934	-4.62703	-8.69335	0.000148888	0.555667	-1.9315	C6orf115
cg15258847	-1.08566	-4.40984	-8.68556	0.00014962	0.555667	-1.93218	C18orf18
cg08886651	1.10198	-2.8176	8.68255	0.000149903	0.555667	-1.93244	TBX1
cg17002518	-1.10374	2.40401	-8.68132	0.000150019	0.555667	-1.93255
cg10368655	1.08454	3.68218	8.63725	0.000154252	0.555667	-1.93643	TAOK3
cg19288520	-1.06291	-4.04331	-8.62052	0.000155895	0.555667	-1.93791	SLC25A32
cg15935295	-1.17668	-2.90782	-8.6205	0.000155897	0.555667	-1.93791	CCSER1
cg23984997	1.06634	-3.02606	8.55734	0.000162285	0.555667	-1.94359	DTD1
cg05013464	1.11289	2.57496	8.55369	0.000162663	0.555667	-1.94392	PPARA
cg12861945	-1.10934	-3.43552	-8.54601	0.000163463	0.555667	-1.94461	C4orf39
cg01754013	-1.28891	-4.4021	-8.54465	0.000163605	0.555667	-1.94474	POMT1
cg25296995	-1.13145	-4.98211	-8.54436	0.000163636	0.555667	-1.94477	FLJ31356
cg10698984	1.05032	-4.87488	8.53088	0.000165051	0.555667	-1.94599	UBL3
cg08962167	-1.05757	4.81791	-8.5119	0.000167069	0.555667	-1.94773	TMEM8A
cg00842541	1.35564	-3.9059	8.50824	0.000167461	0.555667	-1.94807	PPP6C
cg12018765	1.11699	-3.48851	8.44612	0.000174288	0.555667	-1.95383	DUSP12
cg01389203	-1.09245	-2.03267	-8.36807	0.000183326	0.555667	-1.96122
cg04049551	-1.17081	-4.0281	-8.35924	0.000184382	0.555667	-1.96207	ARL10
cg04983048	1.27643	2.54272	8.35847	0.000184475	0.555667	-1.96214	DPYSL3
cg25768103	-1.02437	-4.25252	-8.35812	0.000184517	0.555667	-1.96218	SLC25A42
cg07259401	1.09858	2.57384	8.33941	0.000186781	0.555667	-1.96398
cg11118357	1.20848	-4.60948	8.32709	0.000188288	0.555667	-1.96517	MYBL1
cg20887670	1.10259	1.77519	8.32708	0.00018829	0.555667	-1.96517	C16orf52
cg02295678	-1.11268	-4.74969	-8.3106	0.000190329	0.555667	-1.96677	DLG4
cg12461580	-1.20854	-2.3947	-8.30111	0.000191516	0.555667	-1.9677	ZDBF2
cg22797790	-1.09444	1.55746	-8.29292	0.000192546	0.555667	-1.9685	LSAMP
cg16109946	1.00372	3.34453	8.22717	0.000201056	0.555667	-1.975	DDR2
cg03215527	-1.09731	3.60503	-8.21698	0.000202413	0.555667	-1.97602	RNU6
cg08791782	1.18374	-3.80156	8.21457	0.000202737	0.555667	-1.97626	LOC148413
cg07843056	-1.19452	-4.32817	-8.20995	0.000203356	0.555667	-1.97673	FKBP5
cg12967914	1.09678	-3.84584	8.20686	0.000203772	0.555667	-1.97704	RNF39
cg25679366	1.1024	-3.76707	8.17231	0.000208492	0.555667	-1.98053	ABCB4
cg04535176	-1.16865	-4.51743	-8.16653	0.000209293	0.555667	-1.98111	NFIC
cg11214430	-1.10672	4.66065	-8.14166	0.000212784	0.555667	-1.98365
cg22828147	-1.00579	-3.54574	-8.12881	0.000214615	0.555667	-1.98497	CDYL
cg22951316	1.35122	2.87295	8.12834	0.000214681	0.555667	-1.98502	CEP135
cg15978494	-1.3575	3.16433	-8.08629	0.0002208	0.555667	-1.98937	EXT1
cg20704819	1.51608	3.01982	8.07809	0.000222018	0.555667	-1.99023	GABBR1
cg09622121	1.11876	-2.83857	8.07738	0.000222124	0.555667	-1.9903	HCG27
cg26628069	1.03437	2.36049	8.06716	0.000223652	0.555667	-1.99137	B3GNTL1
cg13050318	1.05901	2.63325	8.05914	0.000224859	0.555667	-1.99221	KIAA0586
cg26328427	0.992944	-4.50477	8.02376	0.000230279	0.555667	-1.99594	HMGCS1
cg16139219	-1.05876	-1.35427	-8.00745	0.000232827	0.555667	-1.99768	HOXA5
cg20927395	-1.13039	1.0017	-8.00521	0.000233181	0.555667	-1.99792
cg15937314	1.20269	1.76994	7.99809	0.000234306	0.555667	-1.99868	LOC101927354
cg27469019	-1.08548	2.88486	-7.99721	0.000234444	0.555667	-1.99877	DLGAP2
cg20382932	-1.02071	-4.34302	-7.97801	0.000237512	0.555667	-2.00083	MCEE
cg06080616	-1.01909	1.78999	-7.96107	0.000240258	0.555667	-2.00266
cg00406796	1.26835	-3.9226	7.9377	0.000244104	0.555667	-2.0052	ZNF780A
cg12657380	0.975572	3.81153	7.93433	0.000244666	0.555667	-2.00556	CLSTN1
cg22594690	1.06343	-0.5557	7.93242	0.000244983	0.555667	-2.00577	SNTB1
cg09591072	1.24309	-1.11895	7.91552	0.000247822	0.555667	-2.00762
cg25827881	1.07639	-4.59615	7.906	0.000249437	0.555667	-2.00867	LTB
cg22830844	1.4687	4.27578	7.8731	0.000255116	0.555667	-2.0123	C3orf77
cg02328807	1.11001	3.67018	7.85929	0.000257544	0.555667	-2.01384	BCAR1
cg26846848	-1.32454	-3.91313	-7.81711	0.000265127	0.555667	-2.01857	ENTPD6
cg22507449	1.0393	-3.7772	7.78864	0.000270392	0.555667	-2.02181
cg10164393	1.07595	2.34177	7.77735	0.000272513	0.555667	-2.02309
cg12841113	-1.20725	-4.31352	-7.77129	0.000273658	0.555667	-2.02379	NANS
cg17342864	-1.95207	3.89976	-7.76937	0.000274024	0.555667	-2.02401	HDAC4
cg11996428	-1.33997	-2.57002	-7.76843	0.000274202	0.555667	-2.02412
cg17414372	-0.994423	2.84367	-7.75874	0.000276051	0.555667	-2.02523	FGD4
cg25022560	-1.31037	-4.70048	-7.75481	0.000276805	0.555667	-2.02568	SLC41A1
cg12743169	1.02525	-4.64436	7.74831	0.000278058	0.555667	-2.02643	KLHL11
cg15533453	-1.09518	3.30331	-7.73955	0.000279756	0.555667	-2.02744
cg11894474	-0.940976	-0.883055	-7.72804	0.000282004	0.555667	-2.02878
cg11027031	-1.09796	-4.73228	-7.72775	0.000282061	0.555667	-2.02881	GNG2
cg08535510	-1.03431	1.67089	-7.7194	0.000283708	0.555667	-2.02978
cg26628511	-1.18752	-4.32633	-7.71657	0.000284267	0.555667	-2.03011	KDM1A
cg10963375	-0.958441	2.38942	-7.70969	0.000285636	0.555667	-2.03091	PM20D1
cg11270278	1.00004	1.73187	7.70336	0.000286899	0.555667	-2.03165
cg13727122	-1.44855	-4.91478	-7.69746	0.000288085	0.555667	-2.03235	NINL
cg19839035	-1.12258	-4.97607	-7.69388	0.000288806	0.555667	-2.03276	SDC1
cg14168621	1.03216	4.61214	7.69316	0.000288952	0.555667	-2.03285	MAD1L1
cg23906786	1.07401	1.97488	7.69096	0.000289396	0.555667	-2.03311
cg25563930	1.17831	2.09631	7.66414	0.000294882	0.555667	-2.03627
cg22344793	-0.985445	-4.31466	-7.65595	0.00029658	0.555667	-2.03724
cg16705446	-1.46758	3.92766	-7.65108	0.000297596	0.555667	-2.03782	APBA3
cg15718164	1.07553	-0.0458332	7.65032	0.000297755	0.555667	-2.03791	TBC1D5
cg00136012	-0.951923	2.90555	-7.62884	0.000302286	0.555667	-2.04048
cg20905438	-1.10375	3.72109	-7.62155	0.000303842	0.555667	-2.04135	MTHFD1L
cg10027824	-1.12197	-0.473126	-7.62097	0.000303965	0.555667	-2.04142	SIPA1L1
cg10770118	-1.41449	1.07515	-7.61307	0.000305664	0.555667	-2.04237	CRB1
cg16924664	-1.00186	-3.38152	-7.61	0.000306325	0.555667	-2.04274	TXN2
cg26836413	-1.16703	3.60614	-7.60264	0.000307922	0.555667	-2.04363	PDGFRA
cg24000316	-1.04945	3.7982	-7.60158	0.000308151	0.555667	-2.04375	CHFR
cg03654618	-1.14489	3.38336	-7.5972	0.000309105	0.555667	-2.04428	HTT
cg00692690	0.957193	2.31364	7.5897	0.000310749	0.555667	-2.04519
cg01032359	-1.23761	-3.02879	-7.58652	0.000311447	0.555667	-2.04558	CUX2
cg21107924	0.950924	-4.96133	7.57818	0.000313291	0.555667	-2.04659	AKIRIN1
cg09168320	0.920611	2.42391	7.56508	0.000316213	0.555667	-2.04819	LEPR
cg25944317	1.08884	0.791825	7.55498	0.000318485	0.555667	-2.04942	SUPT3H
cg03456799	0.962755	0.830034	7.55398	0.000318712	0.555667	-2.04954	SNX27
cg18686665	1.20394	2.45431	7.55167	0.000319235	0.555667	-2.04983
cg18784409	1.32023	0.246281	7.53837	0.000322265	0.555667	-2.05146	CHKA
cg25006878	0.925353	-4.04712	7.5341	0.000323247	0.555667	-2.05199	MBOAT2
cg11147886	0.951766	1.12421	7.53238	0.000323642	0.555667	-2.0522	NFAT5
cg20526654	-1.03959	-4.33471	-7.53087	0.00032399	0.555667	-2.05239	RYBP
cg03558399	-1.03558	-2.71511	-7.51945	0.000326635	0.555667	-2.0538
cg17154807	-1.15091	0.810752	-7.51539	0.000327581	0.555667	-2.0543	CDKAL1
cg11115134	1.40049	4.34934	7.51387	0.000327935	0.555667	-2.05449	KIF5C
cg15085564	-0.976331	3.2641	-7.49008	0.000333553	0.555667	-2.05745
cg17132465	0.912656	-4.44427	7.4896	0.000333668	0.555667	-2.05752	DSCC1
cg17755704	-1.2012	-4.56896	-7.47709	0.000336668	0.555667	-2.05908
cg23376012	-0.954791	-1.99999	-7.47144	0.000338034	0.555667	-2.05979	TINF2
cg08517041	0.930017	-2.93864	7.46295	0.000340096	0.555667	-2.06086	NDUFA2
cg02018277	-0.959338	-3.23121	-7.44522	0.000344452	0.555667	-2.0631	PIF1
cg19769164	-3.17201	-2.19691	-7.42534	0.000349412	0.555667	-2.06563	TMCO1
cg23064424	0.942982	0.947362	7.42493	0.000349516	0.555667	-2.06569	ZBTB20
cg12584778	1.19596	1.12731	7.41535	0.000351935	0.555667	-2.06691	USP10
cg02278766	-1.31483	3.68581	-7.40965	0.000353384	0.555667	-2.06764	LUC7L2
cg21607669	1.14919	-3.80581	7.3953	0.000357066	0.555667	-2.06949	SLC27A1
cg15589156	1.00479	-4.37465	7.39184	0.000357959	0.555667	-2.06993	RAB3IL1
cg10646447	-0.992125	1.0097	-7.38823	0.000358893	0.555667	-2.0704	KIF26B
cg11362042	-0.947559	-4.20288	-7.37803	0.000361552	0.555667	-2.07172	VASH1
cg13348824	-1.03571	-4.9436	-7.37385	0.000362649	0.555667	-2.07226	VPS13A
cg15903937	0.900802	0.85698	7.36183	0.00036582	0.555667	-2.07382
cg00227342	1.13362	-0.566799	7.36069	0.000366125	0.555667	-2.07397	RAB5C
cg08463929	1.17606	-3.27514	7.35881	0.000366623	0.555667	-2.07421	FBXO5
cg20138680	1.60656	2.93226	7.34824	0.000369447	0.555667	-2.07559	FMOD
cg21425692	0.981947	-3.35793	7.34391	0.000370611	0.555667	-2.07616	SLC35F2
cg27603467	1.08183	0.164878	7.33762	0.000372309	0.555667	-2.07698	FOXP1
cg21485132	-1.00121	-2.74442	-7.3238	0.000376074	0.555667	-2.0788	LOC348926
cg15718932	0.950888	2.10544	7.31344	0.000378924	0.555667	-2.08017	GBP2
cg27275941	0.888687	1.38964	7.31118	0.000379548	0.555667	-2.08047	ANKRD28
cg07673904	1.09854	2.51351	7.2973	0.000383413	0.555667	-2.08231
cg06603568	-1.05316	2.37771	-7.28972	0.000385544	0.555667	-2.08332	BET1
cg10833629	-0.925312	-3.21204	-7.28499	0.000386881	0.555667	-2.08395	VCP
cg09469649	1.23373	1.75018	7.28018	0.000388244	0.555667	-2.08459	CADPS2
cg24075852	0.944409	-3.91333	7.2768	0.000389205	0.555667	-2.08504	HSPG2
cg01854211	0.912777	3.55361	7.27211	0.000390545	0.555667	-2.08567
cg08354908	-1.02539	3.15098	-7.26144	0.000393611	0.555667	-2.0871	TAP2
cg26990102	0.941154	-0.02725	7.26033	0.000393934	0.555667	-2.08725	EN1
cg05119709	0.953748	1.39747	7.24951	0.000397074	0.555667	-2.08871	DAB2
cg25824899	-0.945617	-3.77541	-7.24782	0.000397567	0.555667	-2.08894	MIR6737
cg22797164	-0.9679	-3.13819	-7.24101	0.000399561	0.555667	-2.08986	NODAL
cg06839650	0.964966	0.251499	7.22194	0.000405209	0.555667	-2.09244
cg02299189	-1.10187	-4.5488	-7.21898	0.000406096	0.555667	-2.09285	AAAS
cg04316673	1.42513	1.94086	7.21656	0.00040682	0.555667	-2.09318	BTF3L4
cg27486715	0.962912	-3.49136	7.21556	0.000407119	0.555667	-2.09331	USPL1
cg26479951	1.24112	-3.9772	7.20318	0.000410857	0.555667	-2.09501	OBFC2A
cg01661307	0.889488	2.94038	7.18687	0.000415838	0.555667	-2.09724	GLYR1
cg04675542	-1.01334	-0.78676	-7.18499	0.000416419	0.555667	-2.0975	ZNF300
cg02315971	0.909078	-3.46575	7.17635	0.000419091	0.555667	-2.0987	AASS
cg04217658	-0.923965	-3.66859	-7.17055	0.000420894	0.555667	-2.0995	SR140
cg22837512	-1.54546	-3.95395	-7.17017	0.000421015	0.555667	-2.09955	ATM
cg08423359	0.941568	0.620663	7.16886	0.000421422	0.555667	-2.09973
cg21082868	0.9487	-2.15202	7.16462	0.00042275	0.555667	-2.10032
cg06467638	-0.906486	1.78602	-7.15462	0.000425898	0.555667	-2.10171	CREM
cg09484870	0.882446	4.53585	7.14852	0.000427833	0.555667	-2.10256	ATP2A1
cg00967002	0.93376	-0.302351	7.14782	0.000428056	0.555667	-2.10266	ADAMTS12
cg26670450	0.891904	-3.89719	7.14097	0.00043024	0.555667	-2.10361	SCYL3
cg21878393	0.994549	4.16961	7.13613	0.000431793	0.555667	-2.10429	MIR410
cg14818026	-0.979874	-2.79814	-7.11854	0.000437489	0.555667	-2.10676	NSUN4
cg01086369	-1.22981	3.35076	-7.11531	0.000438543	0.555667	-2.10721	NR1H2
cg06719651	-0.911079	1.36216	-7.11218	0.00043957	0.555667	-2.10765
cg19067897	1.43147	-3.15409	7.10601	0.000441598	0.555667	-2.10852	BIK
cg16192707	0.925964	-2.30074	7.10441	0.000442125	0.555667	-2.10875
cg00634264	0.939642	-2.60831	7.09611	0.000444877	0.555667	-2.10992	LINC01411
cg10997634	1.10605	2.37522	7.09563	0.000445035	0.555667	-2.10999	RSPO3
cg21403447	-1.10823	2.62914	-7.09536	0.000445126	0.555667	-2.11003
cg15239248	0.886405	0.546366	7.08973	0.000447002	0.555667	-2.11083
cg00304076	-1.17637	1.9562	-7.08352	0.000449086	0.555667	-2.11171	ARNT
cg10800464	1.08471	-1.43657	7.07708	0.000451258	0.555667	-2.11263
cg11467141	0.943502	4.2336	7.0734	0.000452504	0.555667	-2.11315
cg21995126	-1.29428	-1.65247	-7.06937	0.000453873	0.555667	-2.11373	BCHE
cg06812586	-0.865817	-4.90243	-7.06086	0.000456781	0.555667	-2.11495	TTBK2
cg18652900	-0.908289	-3.13928	-7.05828	0.000457665	0.555667	-2.11532	PGLYRP2
cg11424260	0.973656	2.60984	7.04964	0.000460645	0.555667	-2.11656	ANAPC7
cg26292018	-0.886177	2.47956	-7.04388	0.000462644	0.555667	-2.11739	PHF20L1
cg10228307	0.916408	-3.33967	7.04033	0.000463884	0.555667	-2.1179	NEGR1
cg18003518	-0.883322	3.41986	-7.03277	0.000466531	0.555667	-2.11899	AFF3
cg05869119	-1.38628	-3.92959	-7.0295	0.00046768	0.555667	-2.11947	ATP5G3
cg24410256	-0.920755	-3.01659	-7.02615	0.000468861	0.555667	-2.11995	SPATS2
cg06963648	1.0523	-4.23013	7.02601	0.000468912	0.555667	-2.11997	LRP10
cg00276792	3.43312	-1.66689	7.02519	0.000469202	0.555667	-2.12009
cg04275390	0.918628	-0.149797	7.02487	0.000469314	0.555667	-2.12014	WIPI1
cg18710371	0.866668	-4.32378	7.02409	0.000469592	0.555667	-2.12025
cg06906472	-0.927438	-3.56389	-7.01869	0.000471507	0.555667	-2.12104	ST6GAL2
cg18164135	0.857792	1.61409	7.01749	0.000471934	0.555667	-2.12121	LOC101927156
cg00530492	0.932456	-2.83475	7.01361	0.000473319	0.555667	-2.12178	HCG9
cg00013475	0.909188	-3.6511	7.00192	0.000477513	0.555667	-2.12348	DYSF
cg26346233	0.971541	2.41123	7.00047	0.000478038	0.555667	-2.12369	MGMT
cg14406681	0.860919	-0.967683	6.99911	0.000478532	0.555667	-2.12389
cg24245406	-0.887399	-4.74235	-6.9927	0.000480854	0.555667	-2.12483	PTPN12
cg02965870	-1.09322	-4.77018	-6.9905	0.000481656	0.555667	-2.12515	NEDD4
cg15411268	-1.04949	-3.16211	-6.98863	0.000482338	0.555667	-2.12543	SENP8
cg25561762	0.875795	-2.78271	6.9833	0.00048429	0.555667	-2.12621
cg09961896	-1.14713	3.25288	-6.98217	0.000484703	0.555667	-2.12637	TTK
cg05277485	1.06511	2.20755	6.98035	0.000485375	0.555667	-2.12664	PHIP
cg04375578	1.16895	-3.34716	6.97499	0.00048735	0.555667	-2.12743	SPTY2D1
cg24024260	0.847812	-0.240826	6.97386	0.000487767	0.555667	-2.1276	LOC101927156
cg24484268	1.1798	-2.30868	6.97325	0.000487992	0.555667	-2.12769	RBM28
cg23918379	0.886016	0.474883	6.97093	0.000488853	0.555667	-2.12803
cg18279148	-1.00007	-2.23052	-6.96963	0.000489335	0.555667	-2.12822	DAXX
cg17442807	0.919274	1.80046	6.96728	0.000490209	0.555667	-2.12857	TCERG1
cg20141969	0.947517	-0.535858	6.96714	0.000490258	0.555667	-2.12859	ATP8B4
cg07086719	1.27655	-3.97023	6.96543	0.000490896	0.555667	-2.12884	NOL11
cg21208062	0.934752	2.01755	6.96154	0.000492349	0.555667	-2.12942	FAM125B
cg09041487	0.911867	0.930372	6.96092	0.000492582	0.555667	-2.12951	MBP
cg08335618	0.921862	-3.52067	6.95491	0.000494833	0.555667	-2.1304	HADH
cg14998713	1.10443	-3.67458	6.94458	0.000498738	0.555667	-2.13194	ETS1
cg15014137	-1.06306	2.17842	-6.94377	0.000499045	0.555667	-2.13206	ZNF704
cg07794698	-1.01108	-4.26501	-6.9416	0.000499868	0.555667	-2.13238	BRD2
cg23544656	1.36915	1.91168	6.93282	0.000503224	0.555667	-2.13369	OR1L4
cg05489927	0.884273	-4.45724	6.93078	0.000504006	0.555667	-2.134	MTDH
cg06410056	0.860565	2.25032	6.92511	0.000506188	0.555667	-2.13485	ZNF277
cg03699726	-0.897473	3.65313	-6.92267	0.000507133	0.555667	-2.13521	STRBP
cg02140159	1.34853	3.05372	6.91728	0.000509221	0.555667	-2.13602
cg14251698	-0.916469	-1.66598	-6.91622	0.000509634	0.555667	-2.13618	CASC4
cg08479319	-0.911711	-2.23628	-6.91302	0.000510881	0.555667	-2.13666	TIPIN
cg08522340	1.13463	1.06833	6.91092	0.0005117	0.555667	-2.13698	CTSC
cg25819846	-0.899878	2.00049	-6.90506	0.000513997	0.555667	-2.13786	GPR133
cg13731818	-0.907922	2.12094	-6.90161	0.000515354	0.555667	-2.13838
cg25767985	0.900286	-4.05032	6.90148	0.000515406	0.555667	-2.1384
cg26040729	-0.979229	3.46945	-6.90096	0.000515611	0.555667	-2.13848	RSF1
cg00773582	1.02884	2.53984	6.90006	0.000515968	0.555667	-2.13862	LNPEP
cg18522266	-0.973088	-4.37279	-6.8892	0.000520272	0.555667	-2.14026	SMARCA4
cg12613368	-1.02223	2.66621	-6.88676	0.000521244	0.555667	-2.14063	CNTF
cg21531127	0.915522	1.2358	6.88171	0.000523267	0.555667	-2.14139	TCF7L2
cg02126435	1.39692	-2.91448	6.87793	0.000524788	0.555667	-2.14197	RFWD3
cg00583654	-0.980429	-3.67764	-6.87625	0.000525462	0.555667	-2.14223	SLU7
cg24658548	0.852847	1.47968	6.87089	0.000527628	0.555667	-2.14304	SMAP2
cg19988408	-0.972895	-4.45983	-6.87074	0.000527688	0.555667	-2.14306	PDP2
cg01684318	-0.936873	-4.29874	-6.86654	0.000529394	0.555667	-2.14371	YEATS2
cg10282162	-1.23302	-3.66931	-6.85605	0.000533676	0.555667	-2.14531	SHISA6
cg24992741	-0.865896	2.34755	-6.85504	0.000534092	0.555667	-2.14547
cg12850675	-1.08077	-4.16854	-6.8513	0.00053563	0.555667	-2.14604	SEMA3C
cg14213817	-0.944822	0.988091	-6.84828	0.000536877	0.555667	-2.1465	CTNNB1
cg25758699	1.38052	2.63632	6.84631	0.000537689	0.555667	-2.14681	CRYGS
cg03352582	-0.863278	2.34342	-6.84038	0.000540151	0.555667	-2.14772	LINC00290
cg17010737	0.896716	1.75119	6.84009	0.000540272	0.555667	-2.14776
cg02734782	1.35315	-4.64424	6.84003	0.000540296	0.555667	-2.14777	ATP5L
cg01703510	-1.37164	-5.77917	-6.83227	0.000543537	0.555667	-2.14897	FAM124A
cg11302758	0.854166	1.17511	6.82711	0.000545705	0.555667	-2.14977
cg06239285	-1.00471	-4.65677	-6.82669	0.000545882	0.555667	-2.14983	ASRGL1
cg18302726	1.53316	2.86593	6.82625	0.000546069	0.555667	-2.1499	TFPI2
cg26731536	0.901103	2.59481	6.82274	0.000547547	0.555667	-2.15044
cg21212474	0.92599	1.15623	6.82109	0.000548246	0.555667	-2.1507	MTSS1
cg03555233	0.887339	-3.86323	6.81762	0.000549719	0.555667	-2.15124	ZHX2
cg24987196	1.22955	2.57262	6.81755	0.000549746	0.555667	-2.15125	FRMD4A
cg06596719	-1.16092	-3.85907	-6.81222	0.000552017	0.555667	-2.15208	LIN52
cg15781525	0.905016	3.17197	6.81209	0.000552071	0.555667	-2.1521	EXOC2
cg04618783	-1.09106	3.63041	-6.81194	0.000552137	0.555667	-2.15212	ANKH
ch.13.58256388R	0.93949	-3.44868	6.81186	0.000552171	0.555667	-2.15213
cg01552272	-0.897022	-2.47369	-6.80586	0.000554735	0.555667	-2.15307	MACROD2
cg11279080	-0.98618	2.27363	-6.78885	0.000562089	0.555667	-2.15572	HSF2
cg06029376	-0.841209	2.9435	-6.78863	0.000562185	0.555667	-2.15576
cg11327565	-1.32267	2.98234	-6.78602	0.000563326	0.555667	-2.15617	GABARAPL3
cg12493316	-0.82465	2.90713	-6.7848	0.000563858	0.555667	-2.15636	LOC253573
cg25875162	0.929404	2.42232	6.77467	0.000568308	0.555667	-2.15795	TPST1
cg08479514	-0.973217	-1.04454	-6.7737	0.000568733	0.555667	-2.1581	FAM126A
cg25339054	0.826563	-2.3518	6.76747	0.000571493	0.555667	-2.15909
cg10462416	-0.821274	-3.64811	-6.76417	0.000572961	0.555667	-2.15961	NOLC1
cg04965141	0.933928	-2.56054	6.76232	0.000573788	0.555667	-2.1599	SFRP2
cg22639895	-0.921778	-3.99833	-6.76123	0.00057427	0.555667	-2.16007	KCNJ12
cg24570624	-0.990903	-1.09073	-6.75856	0.000575466	0.555667	-2.1605	C14orf4
cg15037661	-1.17139	-4.05117	-6.74875	0.000579875	0.555667	-2.16205	NR1D2
cg23194766	-0.824585	-1.63146	-6.74832	0.00058007	0.555667	-2.16212	PPP2R3A
cg18126027	0.884746	2.64906	6.74794	0.000580243	0.555667	-2.16218	SLC22A3
cg25048701	-0.856368	3.17794	-6.74644	0.000580918	0.555667	-2.16242	FOLR1
cg17806394	0.860279	2.20617	6.74316	0.000582406	0.555667	-2.16294	RYR2
cg06506674	1.07513	2.07935	6.74082	0.000583471	0.555667	-2.16331
cg04306971	0.863265	-4.04872	6.73604	0.000585647	0.555667	-2.16407	EID2
cg03130663	0.822675	1.64926	6.72819	0.000589245	0.555667	-2.16533
cg23505966	1.16618	-4.29524	6.71776	0.000594066	0.555667	-2.167	CEP97
cg20271681	-1.13797	-4.16235	-6.71762	0.000594129	0.555667	-2.16702	WDR4
cg14462103	-0.910941	3.1345	-6.71014	0.000597618	0.555667	-2.16822
cg07281377	-1.0438	4.23669	-6.69984	0.000602453	0.555667	-2.16988
cg25684844	0.933795	-4.24989	6.69662	0.000603976	0.555667	-2.1704	ASB1
cg07595423	0.932949	2.42289	6.69129	0.000606503	0.555667	-2.17126
cg25385020	-0.924434	3.0803	-6.67287	0.000615337	0.555667	-2.17425
cg18825927	-1.07507	-4.21297	-6.67053	0.00061647	0.555667	-2.17463	CORO1B
cg22922343	-1.29068	-2.92314	-6.66894	0.000617238	0.555667	-2.17489	PHOSPHO1
cg07996548	-1.06469	-5.12684	-6.6652	0.000619058	0.555667	-2.1755	CHMP4B
cg14733637	1.21885	3.31461	6.66363	0.000619824	0.555667	-2.17576	CLPTM1L
cg20634967	-1.47687	-3.7329	-6.6602	0.000621497	0.555667	-2.17632
cg25357589	1.27097	-4.80973	6.65628	0.000623417	0.555667	-2.17696	BNIP1
cg07731620	-0.952805	-2.61163	-6.65515	0.000623975	0.555667	-2.17715
cg02854933	-0.848714	3.27206	-6.65317	0.000624946	0.555667	-2.17747	OLFML2B
cg21243154	-0.884488	2.17744	-6.65261	0.000625221	0.555667	-2.17756	TRIM27
cg12712122	0.845237	0.946569	6.65223	0.000625407	0.555667	-2.17762
cg18618211	-0.854269	2.09047	-6.64959	0.000626711	0.555667	-2.17806
cg11959851	-1.00978	3.3346	-6.64632	0.000628331	0.555667	-2.17859	IQCG
cg13251533	-1.11989	4.25952	-6.63897	0.000631983	0.555667	-2.1798
cg20865048	-1.04314	2.77102	-6.63488	0.000634023	0.555667	-2.18048	SLC39A10
cg13487211	0.807032	-1.29876	6.63354	0.000634697	0.555667	-2.1807
cg19035788	0.895966	1.02747	6.63177	0.000635583	0.555667	-2.18099
cg20772995	1.08477	3.5261	6.62639	0.000638292	0.555667	-2.18188	SYCP3
cg05605371	-1.10702	-3.11082	-6.62587	0.000638552	0.555667	-2.18196	NHEDC1
cg23992410	-0.810019	-3.33812	-6.62412	0.000639437	0.555667	-2.18225	PROX1
cg06226678	0.839096	0.488538	6.6209	0.000641064	0.555667	-2.18279
cg00822989	-1.04431	4.35434	-6.62019	0.000641428	0.555667	-2.18291	MAD1L1
cg05269017	1.1291	-4.35697	6.61937	0.000641843	0.555667	-2.18304	TRAIP
cg07916071	1.44118	-3.5124	6.61594	0.000643586	0.555667	-2.18361	PSMD4
cg19351586	0.81964	1.05356	6.61332	0.000644921	0.555667	-2.18404	PMP22
cg01880148	0.832476	0.633166	6.61252	0.000645329	0.555667	-2.18418	MALT1
cg09849265	0.943689	0.753916	6.60917	0.000647043	0.555667	-2.18473	IGF2BP2
cg11713274	1.03002	-2.03399	6.60741	0.000647944	0.555667	-2.18503
cg12804532	0.82338	-2.7806	6.60713	0.000648089	0.555667	-2.18507	TMBIM1
cg10252086	0.998457	-4.88285	6.60635	0.000648488	0.555667	-2.1852	TMEM146
cg04124690	-0.954496	2.84661	-6.60356	0.000649923	0.555667	-2.18567	WDFY3
cg12471296	0.949707	-3.87215	6.60285	0.000650293	0.555667	-2.18579
cg18451131	1.0827	3.56724	6.59831	0.000652637	0.555667	-2.18654	TNRC18
cg19590445	0.805564	1.19505	6.59372	0.000655015	0.555667	-2.18731	MSX2
cg17924044	1.0549	2.65581	6.59252	0.000655642	0.555667	-2.18751
cg03043922	-0.840561	2.63417	-6.59063	0.000656624	0.555667	-2.18783
cg19004851	1.00303	-4.07337	6.58884	0.000657557	0.555667	-2.18813	LRCH4
cg10600828	0.951619	1.54985	6.58824	0.000657869	0.555667	-2.18823	ZHX2
cg04986145	0.993846	-0.513467	6.5812	0.000661556	0.555667	-2.18941
cg08040766	-0.890854	2.36997	-6.57885	0.000662793	0.555667	-2.1898	LINC00940
cg18307618	0.846659	0.777593	6.57882	0.000662811	0.555667	-2.18981	LRMP
cg15330508	-1.07702	-4.67207	-6.57613	0.000664232	0.555667	-2.19026	ALG8
cg19784198	0.809581	-0.0488455	6.57471	0.000664979	0.555667	-2.1905	ADRBK1
cg06609282	0.82402	0.573206	6.56756	0.000668774	0.555667	-2.1917
cg12950452	0.835338	1.67396	6.5625	0.000671472	0.555667	-2.19256	WHSC1L1
cg19453893	-0.940101	4.04192	-6.55759	0.000674101	0.555667	-2.19339	MYO10
cg11334838	0.838294	-2.76604	6.5575	0.000674151	0.555667	-2.1934	RAD51AP1
cg20936498	-0.881097	2.98325	-6.5557	0.000675117	0.555667	-2.19371	INO80
cg10212705	1.73039	-5.11434	6.54245	0.000682289	0.555667	-2.19595	ATP8B2
cg27481141	0.832563	-4.83511	6.54063	0.000683281	0.555667	-2.19626	TPCN2
cg26557270	-0.844725	0.155739	-6.53956	0.00068387	0.555667	-2.19645	FRK
cg10002977	0.818857	-4.46973	6.53846	0.000684471	0.555667	-2.19664	SOD2
cg11995328	0.899092	0.522531	6.5377	0.000684882	0.555667	-2.19676	ATP6V1G3
cg15251212	-3.15162	-3.89116	-6.53623	0.00068569	0.555667	-2.19701	SOCS7
cg08494286	0.872613	1.13118	6.53483	0.000686458	0.555667	-2.19725	LYN
cg15933757	-0.914199	2.20612	-6.53402	0.000686901	0.555667	-2.19739	TNKS
cg12552944	0.852467	-2.43795	6.53151	0.000688281	0.555667	-2.19782	SNX8
cg27419508	0.954759	-0.627737	6.53119	0.000688454	0.555667	-2.19787	SLC9A9
cg20273740	-0.849662	-1.50692	-6.52827	0.000690062	0.555667	-2.19837	DDX10
cg18165065	0.872011	2.04813	6.52805	0.000690186	0.555667	-2.19841
cg07838205	-0.822273	-3.98912	-6.52775	0.000690354	0.555667	-2.19846	GNAI3
cg23941927	0.874142	-3.89207	6.5257	0.000691484	0.555667	-2.19881	PAOX
cg02381279	-0.815058	-2.84747	-6.52356	0.00069267	0.555667	-2.19918
cg10001654	0.937146	1.14349	6.52214	0.000693456	0.555667	-2.19942
cg13477226	-0.986949	2.68376	-6.5176	0.000695982	0.555667	-2.2002	FLJ22447
cg22996534	-0.879793	-2.96434	-6.51529	0.000697271	0.555667	-2.2006	MTUS1
cg01861509	0.842114	1.66426	6.51525	0.000697291	0.555667	-2.2006	SPOCK2
cg02746842	-1.32544	1.7848	-6.51324	0.000698416	0.555667	-2.20095
cg06879705	0.823546	-3.92189	6.51156	0.000699357	0.555667	-2.20124	LIPT1
cg15320455	-0.9701	-4.51493	-6.51057	0.000699913	0.555667	-2.20141	LDB1
cg19346621	-0.829139	2.86724	-6.50599	0.000702483	0.555667	-2.20219
cg00959635	1.18558	0.415958	6.50585	0.000702565	0.555667	-2.20222
cg01617520	0.803235	2.14879	6.49859	0.000706668	0.555667	-2.20347
cg26444623	-0.891104	-4.68652	-6.49508	0.00070866	0.555667	-2.20408	CCDC11
cg24344662	-1.03955	-3.08745	-6.4948	0.000708821	0.555667	-2.20412	GRTP1
cg16983456	0.890353	1.23334	6.49419	0.000709166	0.555667	-2.20423	PCNXL2
cg03202213	-0.802419	2.56784	-6.4912	0.000710872	0.555667	-2.20475
cg14503399	0.806606	0.162358	6.48405	0.000714967	0.555667	-2.20599	CPQ
cg25407811	1.18051	-4.90621	6.48373	0.000715152	0.555667	-2.20604	ARFGAP3
cg05147764	-1.58846	3.68268	-6.48292	0.000715618	0.555667	-2.20618	LIN9
cg04624110	-0.936657	-2.092	-6.4829	0.000715633	0.555667	-2.20619	MACROD2
cg13140773	-0.81402	-1.08694	-6.47765	0.000718657	0.555667	-2.2071	IFNGR2
cg05660803	-1.10087	-4.38808	-6.47649	0.000719331	0.555667	-2.2073	PPP2R5A
cg13399597	-0.854469	-1.58408	-6.47425	0.000720629	0.555667	-2.20769	ST13
cg16206138	-0.953118	-2.6787	-6.46992	0.000723142	0.555667	-2.20844	B4GALNT2
cg24902995	0.917136	4.57576	6.46862	0.0007239	0.555667	-2.20867	C7orf20
cg10090468	0.798037	2.03248	6.46717	0.000724745	0.555667	-2.20892	RCHY1
cg06965174	0.834323	-1.6276	6.46688	0.000724918	0.555667	-2.20897
cg20752284	-0.886096	3.06373	-6.46444	0.000726345	0.555667	-2.2094	GPR39
cg21310731	-0.798032	4.43061	-6.46434	0.0007264	0.555667	-2.20942	CPSF1
cg12092090	-1.08777	-2.636	-6.46249	0.000727483	0.555667	-2.20974	CACNA1A
cg03623277	0.884498	1.564	6.46075	0.000728507	0.555667	-2.21004	LCP2
cg01370181	0.860854	-3.71678	6.45748	0.00073043	0.555667	-2.21062	NR2F2
cg02182698	-1.16407	-4.07754	-6.45673	0.000730871	0.555667	-2.21075	CCDC184
cg02607032	1.35781	2.37629	6.45244	0.000733403	0.555667	-2.2115	SH3RF1
cg06158080	0.888236	2.94882	6.44925	0.000735297	0.555667	-2.21206	SMIM15
cg20183308	-0.952775	-4.32929	-6.44571	0.0007374	0.555667	-2.21268	DHX30
cg10881149	1.00531	-2.46557	6.44315	0.000738928	0.555667	-2.21313	C6orf52
cg07275363	0.78828	-0.903657	6.44151	0.000739906	0.555667	-2.21342
cg17846796	0.801326	2.8215	6.44083	0.000740317	0.555667	-2.21354
cg04384543	0.79788	-1.30333	6.44074	0.000740367	0.555667	-2.21355	TPD52
cg00533994	-0.880799	-0.912003	-6.44042	0.00074056	0.555667	-2.21361	NUDT3
cg04015004	0.887018	-0.0892225	6.43829	0.000741835	0.555667	-2.21398	MIR4531
cg21697897	-0.825329	-3.89521	-6.43479	0.000743936	0.555667	-2.2146	LINC00242
cg13131370	-1.75763	2.85507	-6.43231	0.00074543	0.555667	-2.21504	CSN1S1
cg07480762	0.87052	1.39762	6.43003	0.000746809	0.555667	-2.21544	PLCH1
cg07648340	1.06411	-0.47249	6.4262	0.000749128	0.555667	-2.21612	FRMD4A
cg21296087	1.10511	-4.87332	6.4206	0.000752532	0.555667	-2.21711	NFU1
cg22614091	0.803622	2.07007	6.41914	0.000753421	0.555667	-2.21737	VTI1A
cg20182292	-0.867196	2.4923	-6.41693	0.000754774	0.555667	-2.21776
cg08446152	0.881414	-0.22844	6.41335	0.000756967	0.555667	-2.2184	CRLF3
cg10009801	0.821175	1.16029	6.41247	0.000757506	0.555667	-2.21855	TRIM26
cg01679611	0.808486	0.935268	6.4119	0.000757856	0.555667	-2.21865	SNTB1
cg01644697	0.862794	-4.48556	6.40835	0.000760045	0.555667	-2.21929	DDX31
cg18397401	-1.62766	2.62816	-6.40772	0.000760433	0.555667	-2.2194	UBE2R2
cg09402623	-0.848977	1.353	-6.40565	0.000761712	0.555667	-2.21977	LYST
cg15416064	0.971102	-3.13834	6.40466	0.000762323	0.555667	-2.21994
cg04760795	-0.840474	-0.424852	-6.40192	0.000764019	0.555667	-2.22043
cg00981117	1.06622	-4.3442	6.40149	0.000764285	0.555667	-2.22051	CCDC96
cg00985757	-0.785536	2.81704	-6.4012	0.000764466	0.555667	-2.22056
cg00795341	0.82918	-2.08442	6.39805	0.000766424	0.555667	-2.22112	THBS4
cg07193024	0.84208	-1.78584	6.39087	0.000770914	0.555667	-2.2224	PRTFDC1
cg01988891	0.875261	-0.809237	6.39085	0.000770925	0.555667	-2.22241	GPR84
cg21392845	0.876389	3.27304	6.38802	0.000772703	0.555667	-2.22292	NEURL4
cg21890024	0.801406	1.61625	6.38276	0.000776017	0.555667	-2.22386	SCLY
cg19820298	-0.940795	-0.162456	-6.38006	0.00077772	0.555667	-2.22434	NR3C1
cg24305122	1.22772	2.23288	6.37871	0.00077858	0.555667	-2.22459	PPA2
cg15540554	1.01148	-4.51924	6.37797	0.000779048	0.555667	-2.22472	EXOC3L1
cg01082242	0.922686	-3.489	6.3771	0.000779597	0.555667	-2.22487	HIF1AN
cg22063876	-0.779426	2.55644	-6.37663	0.000779895	0.555667	-2.22496
cg16277040	0.817685	0.225029	6.37324	0.000782056	0.555667	-2.22557
cg05953781	0.827089	-4.28892	6.37294	0.000782244	0.555667	-2.22562	LEO1
cg16077221	-0.887097	-3.77431	-6.37236	0.000782613	0.555667	-2.22573	BID
cg21588944	0.81177	1.13051	6.37166	0.000783064	0.555667	-2.22585	ZNF716
cg03148241	0.786706	0.120989	6.37129	0.000783301	0.555667	-2.22592
cg25635004	-1.08016	2.44218	-6.37079	0.000783618	0.555667	-2.22601	BBS2
cg05577548	-1.08716	3.21185	-6.36969	0.00078432	0.555667	-2.22621	SHANK2
cg14730595	-0.839148	3.24934	-6.36885	0.000784858	0.555667	-2.22636	IPO5
cg01369228	-0.836337	3.72547	-6.36595	0.000786714	0.555667	-2.22688	PRPS1L1
cg11827837	0.955421	-2.51294	6.36161	0.00078951	0.555667	-2.22767
cg03291996	-1.00182	2.21266	-6.35948	0.000790881	0.555667	-2.22805	KCNMB2
cg00713294	0.811584	0.812936	6.35893	0.000791236	0.555667	-2.22815	USP24
cg20427090	-0.869968	3.95568	-6.35877	0.000791339	0.555667	-2.22818	AGPAT4
cg25474507	-1.1076	-3.56499	-6.35868	0.000791395	0.555667	-2.2282	PDE4C
cg27218259	0.817691	2.52505	6.35691	0.000792544	0.555667	-2.22852
cg13863701	0.798563	0.756086	6.35434	0.000794209	0.555667	-2.22898	DMRT2
cg19227947	-1.01586	-3.83857	-6.34841	0.000798063	0.555667	-2.23006
cg11574793	0.780506	0.687424	6.34631	0.000799436	0.555667	-2.23044	SELL
cg08188318	-0.945454	-1.89645	-6.34538	0.000800047	0.555667	-2.23061	ANKS1A
cg14550340	-0.862715	1.12833	-6.34427	0.00080077	0.555667	-2.23081	IQCB1
cg04560667	-0.793847	0.179538	-6.34424	0.000800788	0.555667	-2.23082	ROBO1
cg10362542	-1.33348	-4.50001	-6.34337	0.000801362	0.555667	-2.23098	HRNBP3
cg08708167	0.807769	-0.0959894	6.34211	0.000802189	0.555667	-2.23121	PITPNC1
cg24735714	0.862038	-1.73341	6.33482	0.000806984	0.555667	-2.23253	GAS7
cg06291266	0.938465	2.41386	6.33238	0.000808598	0.555667	-2.23298	NUDT21
cg13148151	0.836003	0.564141	6.33214	0.00080876	0.555667	-2.23302	LIMD1
cg21732948	-1.09595	-4.09689	-6.33007	0.000810131	0.555667	-2.2334	ZNF697
cg02207959	-1.08489	0.0678927	-6.32946	0.000810538	0.555667	-2.23351
cg11068784	1.2356	3.9344	6.32913	0.000810753	0.555667	-2.23357	ZFYVE28
cg23532270	1.37346	-4.32634	6.32599	0.000812843	0.555667	-2.23415	TLN1
cg04949280	0.772865	0.629706	6.32417	0.000814056	0.555667	-2.23448
cg07476285	0.834682	2.00112	6.31743	0.000818567	0.555667	-2.23571
cg27368491	-0.78334	-4.33897	-6.31664	0.000819103	0.555667	-2.23586	C12orf43
cg09288989	-1.02196	3.23669	-6.31592	0.000819587	0.555667	-2.23599	SETD1B
cg22496723	-0.845356	1.23689	-6.31313	0.000821465	0.555667	-2.2365	CACNG2
cg14435092	1.16903	-4.40991	6.31024	0.000823418	0.555667	-2.23704	LOC100128731
cg17477806	0.770811	1.04451	6.30946	0.000823941	0.555667	-2.23718	SEMA6B
cg07139026	0.997574	1.93825	6.30573	0.000826473	0.555667	-2.23787	ATF3
cg00814542	-0.793023	1.48827	-6.30074	0.00082987	0.555667	-2.23879	DENND5A
cg24848557	0.766016	-4.02596	6.2953	0.000833591	0.555667	-2.23979	MRE11A
cg01018731	-0.81129	3.09187	-6.29487	0.000833887	0.555667	-2.23987	RUNX1
cg22895420	0.841236	-3.09765	6.29144	0.000836243	0.555667	-2.24051
cg22666103	0.816987	-0.843225	6.28771	0.000838812	0.555667	-2.2412	ADD3
cg18369033	-0.887671	3.19358	-6.28428	0.000841184	0.555667	-2.24183	HSPA4L
cg23146833	1.13995	-1.36959	6.28319	0.000841942	0.555667	-2.24203	TNIK
cg26866325	0.858355	0.640353	6.28136	0.000843214	0.555667	-2.24237	PPBPL2
cg17708472	-0.816125	-4.56259	-6.27901	0.000844849	0.555667	-2.24281	FAM84A
cg01138981	-1.04031	-4.90138	-6.27683	0.000846369	0.555667	-2.24322	KIF6
cg05007920	0.807873	2.30131	6.27609	0.000846884	0.555667	-2.24335	BIRC6
cg22104427	-1.29159	2.89647	-6.2741	0.00084828	0.555667	-2.24373	YAP1
cg15233992	0.931857	-1.22393	6.27176	0.000849914	0.555667	-2.24416
cg13213594	0.890591	0.699095	6.26823	0.000852396	0.555667	-2.24482	COMMD10
cg03000258	-0.776017	0.0929216	-6.26243	0.000856489	0.555667	-2.2459
cg27094834	0.844933	1.35769	6.26041	0.000857917	0.555667	-2.24628
cg00145163	0.814278	0.123123	6.25564	0.000861306	0.555667	-2.24717	LTBP1
cg15362140	0.867616	-0.808016	6.25236	0.000863648	0.555667	-2.24779
cg21777986	0.899874	-2.12264	6.25218	0.000863774	0.555667	-2.24782	BCL2
ch.9.82095949F	0.88417	-4.72423	6.24872	0.000866249	0.555667	-2.24847
cg20606093	0.785603	0.366248	6.24791	0.000866836	0.555667	-2.24863	RAD51B
cg21385746	-0.78635	1.48555	-6.24091	0.000871872	0.555667	-2.24994	LOC150568
cg15146906	-0.80681	-3.13521	-6.24008	0.000872472	0.555667	-2.2501	SRBD1
cg26810925	-0.948757	2.30053	-6.23505	0.000876115	0.555667	-2.25105	NAP1L1
cg11298989	-0.930597	-5.00952	-6.23324	0.000877433	0.555667	-2.25139	LENG8
cg24691911	-0.820876	0.284142	-6.23228	0.000878126	0.555667	-2.25157
cg21602179	0.857781	-4.45066	6.23012	0.000879705	0.555667	-2.25198	COG1
cg09635681	0.847812	-4.50657	6.22474	0.000883638	0.555667	-2.253	C16orf88
cg25158026	-0.909859	2.11453	-6.22186	0.000885753	0.555667	-2.25354	SLIT2
cg20118822	0.886955	1.80023	6.22167	0.000885895	0.555667	-2.25358	SYNPO2
cg22566973	-0.789156	2.25571	-6.21908	0.000887801	0.555667	-2.25407
cg03727754	0.951333	1.79546	6.21748	0.00088898	0.555667	-2.25437	CACNA1C
cg09887059	-0.758702	-2.52315	-6.21402	0.000891539	0.555667	-2.25503
cg14847975	0.827572	-4.27415	6.21086	0.000893889	0.555667	-2.25563	ITPR2
cg04982103	0.983509	-4.39734	6.21073	0.000893983	0.555667	-2.25566	RARA
cg02342910	0.898458	2.93607	6.20805	0.000895975	0.555667	-2.25617	TTN
cg05749971	0.938762	-3.12885	6.20765	0.000896275	0.555667	-2.25624	DLEU1
cg02272447	-1.11896	-4.01668	-6.20622	0.000897345	0.555667	-2.25652	FAM76B
cg09538635	0.809395	1.86982	6.20604	0.000897478	0.555667	-2.25655	PTPRG
cg01477933	-0.75611	-1.35352	-6.20213	0.000900402	0.555667	-2.2573
cg18569954	-0.831543	2.99981	-6.20103	0.000901229	0.555667	-2.25751
cg05787508	0.801703	2.76907	6.20061	0.000901542	0.555667	-2.25759
cg08912051	-1.06303	-5.10905	-6.19585	0.000905119	0.555667	-2.25849	HLA
cg21344215	1.20208	-3.13159	6.19371	0.000906738	0.555667	-2.25891	GPN1
cg23219064	0.835799	2.16075	6.19323	0.0009071	0.555667	-2.259
cg23558650	0.94208	-3.33871	6.19309	0.000907204	0.555667	-2.25902	C2CD3
cg12632472	0.928516	0.634648	6.19179	0.000908193	0.555667	-2.25927	FAM69A
cg07262244	-0.790234	-3.60497	-6.19173	0.000908233	0.555667	-2.25928	LIMS2
cg24803290	-1.18291	-3.95883	-6.19133	0.000908535	0.555667	-2.25936	HIVEP2
cg01508436	0.868217	-0.921772	6.19097	0.000908807	0.555667	-2.25943	NFIA
cg13139697	1.05219	2.36599	6.18979	0.000909704	0.555667	-2.25966	RTN1
cg09531592	0.796151	-1.94254	6.18874	0.000910504	0.555667	-2.25986
cg26695010	-0.804251	-4.58628	-6.18536	0.000913071	0.555667	-2.26051	EFEMP2
cg08328777	-0.764958	-2.82966	-6.18504	0.000913315	0.555667	-2.26057	DUOX1
cg10061851	0.823522	-2.09361	6.18023	0.000916989	0.555667	-2.26149	TUBA1A
cg24504999	0.807806	-3.64695	6.17872	0.000918144	0.555667	-2.26178	C15orf41
cg02671116	-1.07889	-4.45951	-6.17849	0.00091832	0.555667	-2.26183	COG8
cg19024476	0.763988	1.41051	6.17844	0.000918357	0.555667	-2.26184
cg23858471	-0.989615	3.19427	-6.17561	0.000920534	0.555667	-2.26238	LINCR
cg04480106	0.835854	0.529776	6.17538	0.000920711	0.555667	-2.26243	RGNEF
cg08847885	1.08823	-4.14592	6.17352	0.000922135	0.555667	-2.26278	APLP2
cg01982088	0.797369	-3.46288	6.17287	0.00092264	0.555667	-2.26291	AJAP1
cg18863595	-0.763597	-1.82887	-6.17175	0.000923501	0.555667	-2.26312	GRM7
cg10476989	-0.792423	3.15892	-6.171	0.000924082	0.555667	-2.26327	ING3
cg22436032	0.86725	1.78429	6.17082	0.000924222	0.555667	-2.2633
cg05769892	0.779446	0.349483	6.16781	0.000926548	0.555667	-2.26388
cg00051163	0.84249	1.90172	6.16759	0.000926719	0.555667	-2.26393	TRIO
cg09455442	0.807732	-0.615901	6.16571	0.000928178	0.555667	-2.26429	PCCA
cg05217986	0.797884	0.520072	6.16511	0.000928641	0.555667	-2.26441
cg12968973	0.96614	-4.01993	6.16467	0.000928986	0.555667	-2.26449	KIF7
cg04945518	0.854638	1.63883	6.16186	0.000931171	0.555667	-2.26504	RSBN1L
cg22463097	0.874464	0.895076	6.16157	0.000931398	0.555667	-2.26509	TRIM26
cg08140801	0.783622	1.92765	6.16151	0.000931442	0.555667	-2.2651	NUP153
cg20079922	1.07749	0.865456	6.16087	0.000931946	0.555667	-2.26523	PCED1B
cg04138376	-0.928628	-4.11082	-6.16029	0.000932397	0.555667	-2.26534	DPYSL2
cg27347727	0.768374	-2.61248	6.15327	0.00093789	0.555667	-2.2667	HOOK2
cg09258022	1.16859	3.94104	6.15319	0.000937956	0.555667	-2.26672	AIMP2
cg17723355	-0.778252	-2.80609	-6.15084	0.000939803	0.555667	-2.26717	STAM
cg11869215	0.920795	-2.95616	6.15049	0.000940078	0.555667	-2.26724	APEX1
cg00759793	0.772491	2.59957	6.14923	0.000941069	0.555667	-2.26749	CALCRL
cg03574723	-0.775122	-2.84796	-6.14471	0.000944642	0.555667	-2.26837	GPR26
cg15503438	-1.10944	-4.91876	-6.1442	0.000945042	0.555667	-2.26846	STARD3NL
cg26146797	0.82121	2.47603	6.14186	0.000946901	0.555667	-2.26892	CPNE5
cg04825408	-0.990059	3.11317	-6.13822	0.000949798	0.555667	-2.26963	TPST1
cg04665984	0.864393	2.28605	6.13803	0.000949949	0.555667	-2.26967	TMEM212
cg18667929	0.795685	-0.511429	6.13664	0.000951058	0.555667	-2.26994	PPP2R5C
cg24254517	0.990552	-3.63194	6.1346	0.000952686	0.555667	-2.27034	INTS7
cg12823387	0.812795	1.36599	6.13394	0.000953212	0.555667	-2.27047	PTPN14
cg20640698	0.977628	-2.79243	6.13133	0.000955302	0.555667	-2.27098	LOH12CR1
cg12507840	0.821952	1.06464	6.13041	0.00095604	0.555667	-2.27116	UBAC2
cg04938082	0.762235	3.33519	6.12911	0.000957086	0.555667	-2.27141	CHTF8
cg21174055	0.977465	-3.50687	6.1264	0.000959269	0.555667	-2.27194	LHX3
cg04988514	0.913309	0.341816	6.12549	0.000960002	0.555667	-2.27212	GRIN2D
cg24522384	1.26263	4.31761	6.12212	0.000962728	0.555667	-2.27278	PDHA2
cg16217803	0.777982	1.10363	6.12069	0.000963884	0.555667	-2.27306	CHST2
cg11683232	0.761499	-1.24377	6.11946	0.00096488	0.555667	-2.2733	RASSF3
cg02372026	0.831644	2.37273	6.11789	0.000966153	0.555667	-2.27361
cg14538757	0.769917	2.47342	6.11712	0.00096678	0.555667	-2.27376	GAS2L3
cg25885161	-0.829081	-0.141409	-6.11678	0.000967056	0.555667	-2.27383	NME7
cg08015883	0.866201	-3.40978	6.11367	0.00096959	0.555667	-2.27444	GATA5
cg04907595	-0.921767	-1.91202	-6.11224	0.000970762	0.555667	-2.27472	RUNX3
cg09140723	0.818864	1.75874	6.11108	0.000971707	0.555667	-2.27495	SGPL1
cg13972706	0.873778	-0.964794	6.10943	0.00097306	0.555667	-2.27528	UTRN
cg15030273	0.81183	1.82725	6.10884	0.000973539	0.555667	-2.27539
cg00454146	-0.842489	-4.28014	-6.10842	0.000973884	0.555667	-2.27547	NT5E
cg20064151	1.09197	-2.15847	6.10745	0.000974681	0.555667	-2.27567	TXNIP
cg21330976	-0.82525	2.11206	-6.10456	0.00097706	0.555667	-2.27624	ANKRD29
cg04590464	0.810887	0.30279	6.10441	0.000977182	0.555667	-2.27627	MGAT4A
cg07766743	-0.874295	-0.106721	-6.10385	0.00097764	0.555667	-2.27638	EPHX2
cg25479340	-0.830651	2.49321	-6.10245	0.000978793	0.555667	-2.27665	LOC105370306
cg00939391	1.28429	-4.46431	6.10232	0.000978908	0.555667	-2.27668	FGFRL1
cg24483028	0.994125	-3.77132	6.10127	0.000979769	0.555667	-2.27688	SGOL2
cg21288083	-1.00962	-4.46965	-6.10001	0.000980816	0.555667	-2.27714	PCYOX1
cg11254952	-0.861763	2.77704	-6.09691	0.000983377	0.555667	-2.27775	KIAA1751
cg01341698	1.00127	-0.291104	6.09582	0.000984286	0.555667	-2.27796	TAOK3
cg03763387	-0.92246	-3.57641	-6.09365	0.000986085	0.555667	-2.27839	DHX9
cg08073214	0.825842	-2.72568	6.0926	0.000986961	0.555667	-2.2786	PSRC1
cg11284147	0.777497	0.5722	6.09039	0.000988805	0.555667	-2.27904
cg03103158	-0.839915	-3.49093	-6.08996	0.000989163	0.555667	-2.27913	INTS9
cg24859937	0.86716	-1.37152	6.0898	0.000989299	0.555667	-2.27916
cg03582793	-0.892653	3.02138	-6.08958	0.000989482	0.555667	-2.2792	ZBTB38
cg13593275	1.97795	3.53897	6.08602	0.000992462	0.555667	-2.27991
cg03166508	0.830767	2.22392	6.08522	0.000993134	0.555667	-2.28007	PAPSS2
cg09882656	-1.14515	-2.92599	-6.08481	0.000993476	0.555667	-2.28015	DAB2
cg26831811	-1.09034	-3.26829	-6.08155	0.000996213	0.555667	-2.2808	ODF2L
cg18765464	0.927852	-2.90102	6.08084	0.000996807	0.555667	-2.28094
cg07948875	0.761914	1.33623	6.08084	0.000996811	0.555667	-2.28094	NME7
cg07974853	0.812263	3.27234	6.08054	0.000997066	0.555667	-2.281	TRIM26
cg22678228	1.05214	2.70275	6.08029	0.000997271	0.555667	-2.28105
cg11018337	0.899115	-2.98709	6.07805	0.000999167	0.555667	-2.28149	FLJ45983
cg24022821	0.792125	-3.55179	6.07665	0.00100034	0.555667	-2.28177
cg16006965	0.775424	0.149777	6.07466	0.00100203	0.555667	-2.28217	GCET2
cg14594859	0.906718	4.71124	6.07464	0.00100205	0.555667	-2.28217	TOP1MT
cg26751511	0.90234	1.65362	6.07428	0.00100236	0.555667	-2.28225
cg07556057	0.846824	1.12665	6.07393	0.00100265	0.555667	-2.28231
cg03440762	0.940089	0.401522	6.07381	0.00100275	0.555667	-2.28234
cg04639555	0.800232	2.12334	6.07373	0.00100282	0.555667	-2.28235	ARG1
cg01414460	0.742841	1.09305	6.07368	0.00100286	0.555667	-2.28236	CHCHD2
cg15798716	-0.975274	2.9785	-6.0726	0.00100378	0.555667	-2.28258	ROR1
cg04812521	0.843963	-0.872221	6.0721	0.0010042	0.555667	-2.28268
cg13201808	0.844699	-2.08778	6.07177	0.00100449	0.555667	-2.28275
cg04179740	0.87047	0.743777	6.0706	0.00100548	0.555667	-2.28298	CDH23
cg15496005	0.812024	-4.71684	6.06819	0.00100754	0.555667	-2.28346	RDX
cg10456710	0.758207	-3.64042	6.06351	0.00101153	0.555667	-2.2844	SNAP23
cg06833062	0.774648	-2.51671	6.063	0.00101197	0.555667	-2.2845	RABGAP1L
cg01257910	1.04216	2.69515	6.06253	0.00101237	0.555667	-2.28459	ERG
cg11969830	-0.882133	0.806138	-6.05729	0.00101688	0.555667	-2.28564	NELL2
cg11225297	0.784762	-3.79216	6.05685	0.00101725	0.555667	-2.28573	COL29A1
cg15551482	0.794576	0.969414	6.05395	0.00101976	0.555667	-2.28631
cg08913260	0.942241	1.97587	6.05241	0.0010211	0.555667	-2.28662	AADACL2
cg01579950	0.833834	-4.13785	6.05228	0.00102121	0.555667	-2.28665	NRXN2
cg17038667	-0.834676	-4.75713	-6.04988	0.00102328	0.555667	-2.28713	FGF3
cg23013029	0.768652	0.360678	6.04766	0.00102521	0.555667	-2.28758
cg24550026	0.75743	1.18368	6.04438	0.00102808	0.555667	-2.28824	BCL2L15
cg15589135	0.760122	0.733215	6.04377	0.0010286	0.555667	-2.28836	LNPEP
cg27531197	0.762745	0.338707	6.04331	0.00102901	0.555667	-2.28846	PIGL
cg25858738	-0.742109	-2.19049	-6.04096	0.00103106	0.555667	-2.28893	EIF4G3
cg03503996	0.74214	0.773852	6.03814	0.00103354	0.555667	-2.2895
cg22081008	0.934798	-3.73331	6.03644	0.00103503	0.555667	-2.28984	DDB2
cg08471800	0.769749	-1.65845	6.03363	0.0010375	0.555667	-2.29041
cg26978818	-1.0005	0.813765	-6.03179	0.00103913	0.555667	-2.29078	LINC01179
cg27626617	-0.997023	-2.70708	-6.03157	0.00103933	0.555667	-2.29083
cg04483623	0.89368	-3.91657	6.02886	0.00104172	0.555667	-2.29138	THOC5
cg25728174	-0.850809	-2.77461	-6.02862	0.00104194	0.555667	-2.29142	IGLON5
cg05669873	-0.79411	-4.20378	-6.02285	0.00104707	0.555667	-2.2926	GORASP1
cg10009284	0.758865	2.3786	6.02274	0.00104716	0.555667	-2.29262	STXBP5
cg01883159	-0.783429	-3.73826	-6.02256	0.00104732	0.555667	-2.29265	TTBK1
cg13214190	0.817093	-0.14698	6.02061	0.00104906	0.555667	-2.29305	PIK3CG
cg17147728	0.87196	-3.75068	6.01945	0.00105009	0.555667	-2.29329	PYGO1
cg06681381	-0.874405	3.43626	-6.01855	0.00105091	0.555667	-2.29347
cg08082581	0.811983	3.15071	6.01673	0.00105253	0.555667	-2.29384	CSGALNACT1
cg17426273	-0.84827	-3.21621	-6.01541	0.00105371	0.555667	-2.29411	NEBL
cg27499197	-0.937136	1.90985	-6.01349	0.00105545	0.555667	-2.2945
cg10668150	0.867932	-3.0639	6.01197	0.00105681	0.555667	-2.29481	GPBP1
cg15695416	0.738068	-0.201443	6.00981	0.00105876	0.555667	-2.29525	FRY
cg23073974	0.765973	0.353217	6.00915	0.00105936	0.555667	-2.29538
cg12420398	-0.815525	-0.796138	-6.00834	0.00106009	0.555667	-2.29555	BDKRB1
cg13648373	1.08363	-4.90843	6.00676	0.00106152	0.555667	-2.29587	IL6ST
cg07137416	-1.15396	2.91613	-6.00502	0.0010631	0.555667	-2.29623	C8orf79
cg00361159	0.805708	0.834443	6.0042	0.00106384	0.555667	-2.29639	CD247
cg06218769	0.781665	2.86866	6.00399	0.00106403	0.555667	-2.29644
cg06848047	0.803321	-3.61046	6.00397	0.00106405	0.555667	-2.29644	SNCA
cg01564943	-0.76421	2.78979	-6.00204	0.0010658	0.555667	-2.29684	GSG1L
cg14221598	0.907986	-3.56187	6.00166	0.00106614	0.555667	-2.29691	SFXN3
cg16003706	-0.755073	2.77119	-6.00157	0.00106623	0.555667	-2.29693	ANKS4B
cg01335597	0.896931	2.91174	6.00134	0.00106644	0.555667	-2.29698	CSNK1G2
cg05280932	-1.10589	2.81533	-6.00089	0.00106685	0.555667	-2.29707	C6orf162
cg10286016	0.797588	2.94945	6.00055	0.00106716	0.555667	-2.29714	HECTD2
cg27024408	-0.871277	0.733263	-5.99882	0.00106873	0.555667	-2.29749	RORA
cg03761569	0.930774	2.65357	5.99774	0.00106972	0.555667	-2.29772	ERICH1
cg09824328	-1.11231	-2.14846	-5.99727	0.00107015	0.555667	-2.29781	SLC2A1
cg07519805	-0.750415	-1.11572	-5.99594	0.00107137	0.555667	-2.29809
cg17962342	0.838553	-2.67041	5.99337	0.00107373	0.555667	-2.29861	HIP1R
cg12382835	-0.779501	-0.0849365	-5.99311	0.00107396	0.555667	-2.29867
cg06280322	0.952596	2.80793	5.99256	0.00107446	0.555667	-2.29878	SCAND3
cg07641563	-0.774837	0.988704	-5.99146	0.00107547	0.555667	-2.299	MIR216A
cg24761638	-0.912867	-0.322365	-5.99059	0.00107628	0.555667	-2.29918
cg14858551	0.764314	-3.95629	5.98903	0.00107771	0.555667	-2.2995	ZNF133
cg14163686	0.734332	1.67154	5.98897	0.00107777	0.555667	-2.29952
cg10935064	-0.937236	4.35879	-5.98873	0.00107799	0.555667	-2.29956	SYCP3
cg05013027	0.797862	-2.2898	5.98743	0.00107918	0.555667	-2.29983	GNL1
cg27133780	0.726743	1.4374	5.98732	0.00107929	0.555667	-2.29986	CMTM7
cg14693681	0.883376	1.15569	5.98728	0.00107933	0.555667	-2.29986	RNF111
cg12326324	0.73841	1.0785	5.98526	0.0010812	0.555667	-2.30028
cg12820191	0.73673	-3.79917	5.98093	0.0010852	0.555667	-2.30117	RFC4
cg16178289	-0.825736	-3.53557	-5.9792	0.00108682	0.555667	-2.30153
cg03836994	0.792585	2.01213	5.97795	0.00108798	0.555667	-2.30178
cg26388669	-0.818855	-4.15864	-5.97672	0.00108912	0.555667	-2.30204	TRMT112
cg05326918	0.904409	-4.12421	5.9697	0.00109569	0.555667	-2.30349	VPS4A
cg20301677	0.973803	1.25947	5.96961	0.00109577	0.555667	-2.30351
cg09125882	1.67334	-5.09378	5.96932	0.00109605	0.555667	-2.30357	FBRSL1
cg14640821	1.15206	2.49186	5.96606	0.00109912	0.555667	-2.30424	ARHGAP15
cg17479424	0.776566	1.56222	5.96572	0.00109943	0.555667	-2.30431	AAK1
cg14058027	-0.768193	4.05297	-5.96381	0.00110124	0.555667	-2.30471	GALNT9
cg05924445	0.746169	-3.71624	5.96349	0.00110154	0.555667	-2.30477	CCDC63
cg17836354	0.792312	1.2346	5.96278	0.00110221	0.555667	-2.30492	MKL1
cg14431020	0.737656	0.00749275	5.9621	0.00110285	0.555667	-2.30506	ELMO1
cg22635723	1.00085	-2.883	5.96085	0.00110404	0.555667	-2.30532	ADD3
cg24360197	0.737128	-3.54296	5.96058	0.0011043	0.555667	-2.30538
cg24897108	0.742749	3.67049	5.95841	0.00110635	0.555667	-2.30583	PFKFB3
cg13033770	0.80359	2.24169	5.95482	0.00110976	0.555667	-2.30657	CDK6
cg02058870	-0.729456	-1.60337	-5.95405	0.0011105	0.555667	-2.30673	SIPA1L1
cg14094063	-0.806245	-3.97794	-5.95089	0.00111352	0.555667	-2.30739	BRAF
cg25039033	-0.909217	1.53147	-5.95052	0.00111387	0.555667	-2.30747
cg02517932	-1.25165	-4.93093	-5.95002	0.00111435	0.555667	-2.30757	ZNF282
cg24181266	0.781448	-2.05462	5.94853	0.00111578	0.555667	-2.30788	DOCK6
cg19666600	0.90704	1.77764	5.94662	0.00111762	0.555667	-2.30828	GPN3
cg00838773	1.19411	-3.58106	5.9459	0.00111831	0.555667	-2.30843	EIF4G3
cg19069660	-0.749619	2.10619	-5.94586	0.00111834	0.555667	-2.30844	SCGN
cg21682199	-0.832804	0.608561	-5.9435	0.00112061	0.555667	-2.30893
cg13367647	-0.834883	-3.9365	-5.94294	0.00112115	0.555667	-2.30905	GBA
cg13898405	-0.900312	-4.55336	-5.93788	0.00112604	0.555667	-2.31011	STK11
cg00190393	0.795599	2.2226	5.93775	0.00112617	0.555667	-2.31013
cg11953335	0.839425	0.44193	5.93702	0.00112688	0.555667	-2.31029	MAML3
cg26599610	-0.781922	1.24693	-5.93511	0.00112873	0.555667	-2.31069	CAND1
cg05926918	-0.82882	4.03373	-5.93503	0.00112881	0.555667	-2.3107	ATP2C2
cg14784779	-0.739591	-0.423022	-5.93395	0.00112986	0.555667	-2.31093
cg22614234	-0.834586	-3.84345	-5.93304	0.00113075	0.555667	-2.31112	VAPA
cg02119866	0.757831	-0.457829	5.93298	0.0011308	0.555667	-2.31113	NAPA
cg25682829	-0.85076	2.40262	-5.92967	0.00113403	0.555667	-2.31182	C6orf182
cg07716437	-1.0975	3.01483	-5.92943	0.00113426	0.555667	-2.31188	TMOD2
cg18001457	0.781664	1.31388	5.92659	0.00113704	0.555667	-2.31247
cg01822557	0.727379	0.839054	5.92622	0.0011374	0.555667	-2.31255	ATG4C
cg06439375	-1.02067	-3.99995	-5.9248	0.0011388	0.555667	-2.31285	AHSA2
cg22458780	-0.730733	2.80763	-5.92457	0.00113903	0.555667	-2.3129	MCC
cg27442221	-0.901025	1.63599	-5.92318	0.00114039	0.555667	-2.31319	PDE4D
cg04247036	-0.767144	1.70829	-5.92088	0.00114265	0.555667	-2.31367	SUN3
cg11110978	-0.861995	-3.86092	-5.92002	0.0011435	0.555667	-2.31385	U2AF1
cg01792182	-0.982065	-3.72813	-5.91756	0.00114593	0.555667	-2.31437	UNC84A
cg26762367	0.725046	2.07768	5.91532	0.00114815	0.555667	-2.31484	ARHGAP35
cg05970003	-0.767342	3.09366	-5.91482	0.00114865	0.555667	-2.31495	LARS2
cg15989101	1.17062	1.63625	5.91375	0.0011497	0.555667	-2.31517	ADRBK2
cg18909924	-0.957939	-3.70831	-5.91103	0.00115241	0.555667	-2.31575	MT1M
cg11994594	0.761827	1.44929	5.90875	0.00115468	0.555667	-2.31623
cg26469793	-0.748289	2.03172	-5.90751	0.00115592	0.555667	-2.31649
cg14565485	0.721165	2.6841	5.90744	0.00115599	0.555667	-2.31651
cg13190885	0.738015	2.85233	5.90636	0.00115706	0.555667	-2.31673	ODF1
cg01465169	0.761302	-3.23736	5.90622	0.0011572	0.555667	-2.31676	CORO6
cg13103303	-0.763336	-3.88478	-5.90594	0.00115749	0.555667	-2.31682	PHOX2A
cg26044032	-0.744712	3.3602	-5.90536	0.00115807	0.555667	-2.31695
cg17572948	0.855751	1.19009	5.90473	0.00115869	0.555667	-2.31708
cg21093789	0.743858	-1.06627	5.90458	0.00115884	0.555667	-2.31711
cg25569396	0.810736	0.586144	5.90427	0.00115916	0.555667	-2.31718	NEDD9
cg11387990	-0.814108	-3.02747	-5.90349	0.00115994	0.555667	-2.31734	BICD1
cg11608671	-0.738468	2.65099	-5.90261	0.00116082	0.555667	-2.31753	PSMC2
cg19676502	0.720234	0.478604	5.90143	0.00116201	0.555667	-2.31778
cg18573244	1.11315	2.49165	5.90101	0.00116243	0.555667	-2.31787	TAS2R7
cg17994840	-0.77335	3.02078	-5.89997	0.00116347	0.555667	-2.31809	INPP5A
cg08172177	-0.973835	1.81941	-5.89942	0.00116402	0.555667	-2.3182	ARHGAP26
cg02120774	-1.4091	-3.87102	-5.89844	0.00116502	0.555667	-2.31841	IGFBP3
cg26861219	0.846026	5.12598	5.89731	0.00116615	0.555667	-2.31865	ARID1B
cg04394763	-0.932438	-0.260254	-5.89483	0.00116866	0.555667	-2.31918	DENND4B
cg26250143	0.845894	-5.1178	5.89162	0.00117191	0.555667	-2.31986	ITGAE
cg27536187	1.05801	-3.29629	5.89064	0.0011729	0.555667	-2.32007	SKI
cg16655338	-0.805394	-3.72789	-5.88968	0.00117388	0.555667	-2.32027	RIMS1
cg03602567	-0.971686	-0.0613341	-5.88961	0.00117395	0.555667	-2.32029	OXGR1
cg09761281	0.75136	1.86328	5.88825	0.00117534	0.555667	-2.32058
cg19959647	0.774165	-3.99097	5.88804	0.00117554	0.555667	-2.32062	HES1
cg06688642	-0.856627	2.51913	-5.88744	0.00117615	0.555667	-2.32075	DNAJC1
cg14269918	0.74261	2.74287	5.88675	0.00117686	0.555667	-2.3209
cg24865549	-0.766853	2.50633	-5.88675	0.00117686	0.555667	-2.3209	SLC17A5
cg19801421	0.797058	-4.28092	5.88664	0.00117697	0.555667	-2.32092	NRIP1
cg10559416	0.741704	0.701051	5.8849	0.00117875	0.555667	-2.32129	CYTIP
cg17014647	-1.05721	0.422554	-5.88298	0.00118071	0.555667	-2.3217	ATXN1
cg03805475	-1.04897	-3.57561	-5.88179	0.00118193	0.555667	-2.32195
cg06032386	0.765849	1.20082	5.8815	0.00118222	0.555667	-2.32201	ADK
cg22622688	-0.98436	2.42362	-5.88035	0.0011834	0.555667	-2.32226	SMIM19
cg19601991	0.882049	-4.64042	5.87906	0.00118473	0.555667	-2.32254	MARCH6
cg24381100	-0.717648	-0.941925	-5.87803	0.00118579	0.555667	-2.32275	GLG1
cg07781142	0.765	-0.400852	5.87731	0.00118652	0.555667	-2.32291
cg25411327	-1.31641	4.1875	-5.87687	0.00118698	0.555667	-2.323	PTPRS
cg08164151	0.896632	-2.50224	5.87572	0.00118816	0.555667	-2.32325
cg12246990	0.753366	-0.21083	5.87503	0.00118887	0.555667	-2.3234	NUP210L
cg25118678	0.888042	-3.94588	5.87492	0.00118899	0.555667	-2.32342	UBTF
cg02150369	-0.843823	-3.37346	-5.8749	0.00118901	0.555667	-2.32342	FST
cg12687090	-0.96183	2.62729	-5.87216	0.00119184	0.555667	-2.32401	FAM184B
cg01621420	-1.23855	-5.14677	-5.8716	0.00119242	0.555667	-2.32413	XRRA1
cg07554357	0.760075	0.758168	5.86977	0.00119431	0.555667	-2.32452	MIR548F5
cg25890787	0.807359	2.14403	5.86974	0.00119435	0.555667	-2.32453	ATP8B1
cg16304644	-0.858226	2.95413	-5.86826	0.00119588	0.555667	-2.32484	CP
cg16120501	-0.981825	4.1992	-5.86819	0.00119595	0.555667	-2.32486	LAMA2
cg01106412	0.76263	-4.25407	5.86365	0.00120068	0.555667	-2.32583	OSBPL3
cg09043576	-0.721505	-4.31229	-5.86331	0.00120103	0.555667	-2.32591	STOML2
cg23725223	-0.91974	-3.90197	-5.86212	0.00120227	0.555667	-2.32616	BCAN
cg23944322	-0.86109	2.00152	-5.86164	0.00120278	0.555667	-2.32627	TECPR2
cg07823267	-0.807334	-0.601261	-5.86148	0.00120294	0.555667	-2.3263
cg19675778	-0.856514	-2.03456	-5.86091	0.00120354	0.555667	-2.32642	SORBS3
cg17249049	0.967003	1.09348	5.85877	0.00120578	0.555667	-2.32688
cg08672176	0.849686	2.01904	5.85861	0.00120595	0.555667	-2.32692	ZFPM2
cg20279402	0.932284	-2.21438	5.85629	0.00120838	0.555667	-2.32742	NIPAL3
cg25255795	-0.751102	-3.9467	-5.85503	0.00120971	0.555667	-2.32769	ISL2
cg10375174	-0.738024	2.74485	-5.85495	0.00120979	0.555667	-2.3277	DNAJC3
cg05138017	-0.724888	1.75081	-5.8549	0.00120984	0.555667	-2.32771
cg14064092	0.806801	2.98576	5.85435	0.00121042	0.555667	-2.32783
cg09293533	0.781325	3.08557	5.85406	0.00121073	0.555667	-2.32789	FOXN3
cg19948457	-0.777157	2.01359	-5.85329	0.00121154	0.555667	-2.32806	PPP3CA
cg22437335	0.841976	1.52846	5.85247	0.00121241	0.555667	-2.32824
cg19664267	-1.01503	-4.15327	-5.8511	0.00121385	0.555667	-2.32853	B3GALT4
cg25157709	-1.05224	-4.57868	-5.85026	0.00121473	0.555667	-2.32871	CPEB2
cg21688540	0.828072	2.37262	5.84934	0.00121571	0.555667	-2.32891
cg15658162	0.898927	0.454037	5.84865	0.00121644	0.555667	-2.32906	DIAPH1
cg15687977	0.880171	0.134542	5.84854	0.00121655	0.555667	-2.32908
cg26168772	0.890218	0.400016	5.84717	0.00121801	0.555667	-2.32938	PTGDR
cg02744249	0.811465	0.11156	5.84598	0.00121927	0.555667	-2.32964	CTSZ
cg05992808	0.711177	1.51999	5.84472	0.00122061	0.555667	-2.32991	STT3B
cg21707740	-0.767389	2.75289	-5.84468	0.00122065	0.555667	-2.32992	SLC38A6
cg23948736	0.815057	0.159968	5.8446	0.00122073	0.555667	-2.32994	LOC101927543
cg12295431	0.739423	1.24609	5.84341	0.001222	0.555667	-2.33019	UBE2E2
cg07917150	-0.719577	-0.93273	-5.84157	0.00122396	0.555667	-2.33059	HOXA3
cg25132782	0.722997	0.275651	5.83941	0.00122627	0.555667	-2.33106
cg13673023	-0.743654	-2.79167	-5.83706	0.00122878	0.555667	-2.33157	FLJ35024
cg06731416	0.784846	2.315	5.83663	0.00122924	0.555667	-2.33166	SYTL2
cg03304706	0.879511	0.309819	5.83639	0.0012295	0.555667	-2.33171	LIPC
cg12147346	0.811253	-0.69811	5.83526	0.00123071	0.555667	-2.33196	VCL
cg05143424	-0.754996	1.8731	-5.8332	0.00123292	0.555667	-2.3324	TREML3
cg09050429	-0.732163	-2.65327	-5.83254	0.00123363	0.555667	-2.33255
cg13089479	-0.724741	0.0439172	-5.83064	0.00123568	0.555667	-2.33296	RBMS3
cg21502869	1.19019	2.59022	5.82963	0.00123677	0.555667	-2.33318	PDS5A
cg10757709	0.728379	1.12393	5.82756	0.00123901	0.555667	-2.33363	EXOC2
cg08704611	0.841422	-3.21579	5.82658	0.00124007	0.555667	-2.33384	HEXDC
cg23377551	-0.745196	-1.29072	-5.82606	0.00124063	0.555667	-2.33396	AGAP2
cg14398342	-0.730961	2.05855	-5.82463	0.00124218	0.555667	-2.33427	TDP1
cg09760836	0.718232	-3.32211	5.82377	0.00124311	0.555667	-2.33445	LOC100134713
cg25442666	0.77993	-0.826049	5.82347	0.00124343	0.555667	-2.33452	INPP4A
cg22504849	0.711415	0.876366	5.82293	0.00124402	0.555667	-2.33464	FBXW11
cg05678191	0.943691	4.01516	5.82206	0.00124496	0.555667	-2.33482	SALL3
cg25127026	0.76435	-0.360893	5.82141	0.00124568	0.555667	-2.33497	ELK3
cg12405833	-0.8233	-3.30799	-5.82059	0.00124657	0.555667	-2.33515	RUNDC2A
cg03349435	0.788684	1.19964	5.82014	0.00124706	0.555667	-2.33524
cg15700931	0.712506	1.10032	5.81992	0.00124729	0.555667	-2.33529	TRMT6
cg20836088	-0.757716	3.04421	-5.81827	0.0012491	0.555667	-2.33565	FARP2
cg04834789	0.830253	-1.48268	5.81817	0.0012492	0.555667	-2.33567
cg18245890	-1.05157	-4.75118	-5.81756	0.00124987	0.555667	-2.33581	BCL6
cg10446107	0.771987	2.2293	5.81685	0.00125064	0.555667	-2.33596
cg00798648	-0.729445	0.802237	-5.81667	0.00125084	0.555667	-2.336	AK9
cg01957732	0.901817	-0.980561	5.81502	0.00125265	0.555667	-2.33636	EYA4
cg16039869	-0.741072	-3.01927	-5.81362	0.00125419	0.555667	-2.33667	PKNOX2
cg26840757	0.70565	3.04282	5.81223	0.0012557	0.555667	-2.33697	PPME1
cg05469530	0.881571	-3.39525	5.81084	0.00125723	0.555667	-2.33727	NUP133
cg03167633	0.805095	2.05825	5.81075	0.00125733	0.555667	-2.33729
cg12516752	1.03931	-3.62559	5.80916	0.00125908	0.555667	-2.33764	FAM110C
cg16371803	0.793403	1.50629	5.80526	0.00126339	0.555667	-2.33849	SNX29
cg08935046	1.01014	2.66894	5.80386	0.00126493	0.555667	-2.3388	FMN1
cg13357482	-1.04312	-4.75452	-5.80343	0.00126541	0.555667	-2.33889	POPDC3
cg13548543	0.880413	0.834154	5.80295	0.00126595	0.555667	-2.339	DNAI1
cg21415068	0.940562	-4.92798	5.80238	0.00126658	0.555667	-2.33913	TROAP
cg24389111	-1.1174	3.09822	-5.80193	0.00126707	0.555667	-2.33922	SART3
cg02152222	-0.82091	1.57623	-5.80042	0.00126875	0.555667	-2.33956	SH3D19
cg21679773	0.766508	-0.403149	5.80016	0.00126904	0.555667	-2.33961	LINC01503
cg22820587	-0.733706	-2.00186	-5.79417	0.00127571	0.555667	-2.34093
cg21429615	0.703282	-0.110342	5.79405	0.00127586	0.555667	-2.34096
cg11368617	0.784969	-2.80879	5.79327	0.00127672	0.555667	-2.34113
cg21252250	-0.703236	0.424206	-5.79263	0.00127744	0.555667	-2.34127	ZNF503
cg09507897	0.803511	3.38176	5.7922	0.00127793	0.555667	-2.34136
cg23564233	-0.707814	3.26574	-5.79212	0.00127801	0.555667	-2.34138
cg13215456	0.732851	0.0932019	5.7911	0.00127916	0.555667	-2.34161
cg13452258	0.865866	-3.13778	5.79081	0.00127948	0.555667	-2.34167	EPHA10
cg21321039	-0.728159	3.3524	-5.78883	0.0012817	0.555667	-2.3421	LRPAP1
cg20227627	0.938181	1.28309	5.78876	0.00128178	0.555667	-2.34212	PRKCE
cg09007163	0.733547	-2.81059	5.78871	0.00128183	0.555667	-2.34213	FAM46B
cg24195637	-0.934715	2.67321	-5.78837	0.00128222	0.555667	-2.34221	ZC3H7A
cg13079912	-1.03271	0.9104	-5.78822	0.00128239	0.555667	-2.34224
cg05280794	-0.73678	1.62974	-5.78772	0.00128296	0.555667	-2.34235	ABR
cg14646653	0.779979	-0.227117	5.78712	0.00128362	0.555667	-2.34248	GLI3
cg06873805	0.751521	2.0549	5.78565	0.00128528	0.555667	-2.34281	AGMO
cg21501616	1.1811	-3.68335	5.78454	0.00128653	0.555667	-2.34305	DCUN1D4
cg05360774	0.725869	-0.268595	5.78446	0.00128663	0.555667	-2.34307
cg03500973	0.835776	-1.06387	5.78406	0.00128707	0.555667	-2.34316
cg05498195	0.70478	0.713914	5.78216	0.00128923	0.555667	-2.34358
cg01677545	-1.05923	-3.00328	-5.78098	0.00129056	0.555667	-2.34384	C14orf37
cg13129591	0.839355	-0.495027	5.77866	0.00129319	0.555667	-2.34435
cg18938674	-0.71089	-4.33105	-5.77617	0.00129603	0.555667	-2.3449	RGS10
cg09135009	0.714819	0.465165	5.7759	0.00129633	0.555667	-2.34496	TSNAX
cg06015119	0.839901	-2.26067	5.77515	0.00129719	0.555667	-2.34513	KIAA1586
cg20007255	0.949404	-0.325517	5.77392	0.00129858	0.555667	-2.3454
cg20158361	0.783744	1.92068	5.77282	0.00129985	0.555667	-2.34564
cg23524699	0.724066	2.88869	5.77183	0.00130097	0.555667	-2.34586
cg05719252	0.759389	-4.3855	5.77182	0.00130099	0.555667	-2.34586	MTHFD2L
cg05536692	0.704558	2.37789	5.77113	0.00130177	0.555667	-2.34602
cg23261107	0.885057	-0.900694	5.7705	0.0013025	0.555667	-2.34616
cg15151378	-0.950656	-4.68794	-5.76964	0.00130348	0.555667	-2.34635	DARS
cg20518903	0.74306	-0.0799803	5.76928	0.0013039	0.555667	-2.34643	HPGD
cg18222083	-0.77549	-3.74847	-5.76918	0.00130401	0.555667	-2.34645	TMEM106A
cg20102639	-0.748587	-1.30707	-5.76896	0.00130427	0.555667	-2.3465
cg20397078	-1.31126	-3.29676	-5.76706	0.00130645	0.555667	-2.34692
cg25949976	0.725092	-2.45361	5.76689	0.00130664	0.555667	-2.34696
cg12342694	1.16362	2.38225	5.76629	0.00130733	0.555667	-2.34709	PEX7
cg13904970	-1.15092	-3.2842	-5.76291	0.00131122	0.555667	-2.34784	ZNF608
cg24032890	-0.713844	2.63885	-5.76271	0.00131146	0.555667	-2.34789	GNPTAB
cg04209949	-0.794398	2.53333	-5.76177	0.00131254	0.555667	-2.34809	TBC1D5
cg13819209	-0.878034	-4.20014	-5.76175	0.00131256	0.555667	-2.3481
cg05182302	0.802142	1.27421	5.76011	0.00131446	0.555667	-2.34846	IL7R
cg17298326	0.702147	0.0144367	5.75988	0.00131472	0.555667	-2.34852
cg09528660	-0.795425	2.56033	-5.75944	0.00131524	0.555667	-2.34861	HERC3
cg13902446	0.95727	-3.42817	5.75846	0.00131637	0.555667	-2.34883	CCHCR1
cg22096955	0.741586	-0.125878	5.75797	0.00131693	0.555667	-2.34894
cg11417323	0.724516	1.51064	5.75791	0.00131701	0.555667	-2.34896	NFYC
cg08382827	0.72092	-0.443359	5.75729	0.00131772	0.555667	-2.34909
cg00483239	0.802183	0.669431	5.75687	0.00131822	0.555667	-2.34919	BCAS3
cg09021005	-0.707788	-2.2701	-5.75649	0.00131865	0.555667	-2.34927	PFKM
cg18230049	0.728721	1.74038	5.75539	0.00131993	0.555667	-2.34952	IL1RAP
cg05016408	-0.753641	-1.67394	-5.75279	0.00132296	0.555667	-2.3501	LOC134466
cg01883164	0.701583	1.42641	5.75278	0.00132297	0.555667	-2.3501	TENM2
cg17739038	0.838832	-3.30759	5.75238	0.00132344	0.555667	-2.35019	HIC1
cg18794473	0.862929	2.50056	5.75234	0.00132349	0.555667	-2.3502	ZFHX4
cg15619756	0.87924	1.38523	5.74959	0.00132669	0.555667	-2.35081	XYLT1
cg07213444	0.763361	-2.50671	5.74887	0.00132754	0.555667	-2.35097	ST3GAL1
cg24440088	0.788687	-3.96203	5.74884	0.00132758	0.555667	-2.35098
cg11281485	-0.732468	-1.34169	-5.74705	0.00132967	0.555667	-2.35138	LOC101927460
cg20363838	0.964086	3.75185	5.7461	0.00133079	0.555667	-2.35159	MMP17
cg13074835	0.913368	-2.30972	5.74597	0.00133093	0.555667	-2.35162	NFKBIL1
cg25407876	-0.698351	0.0230337	-5.74516	0.00133188	0.555667	-2.3518	DNAJC9
cg08286218	0.715546	-3.87044	5.74501	0.00133206	0.555667	-2.35183	CDC16
cg12551079	0.748027	1.3651	5.74371	0.00133359	0.555667	-2.35213	FAM53B
cg21870144	0.793307	1.59752	5.74327	0.00133411	0.555667	-2.35222
cg19967717	-0.79955	-3.86851	-5.74283	0.00133463	0.555667	-2.35232
cg01003320	0.743697	1.52277	5.74225	0.00133532	0.555667	-2.35245
cg15155965	0.751244	2.45057	5.742	0.00133561	0.555667	-2.35251
cg09022294	0.768622	0.397327	5.74098	0.00133681	0.555667	-2.35274	TBC1D15
cg21783033	-0.720539	2.82968	-5.74004	0.00133792	0.555667	-2.35295
cg17958768	-0.749764	0.825028	-5.73881	0.00133937	0.555667	-2.35322	CTDSPL2
cg24993713	0.703065	-0.613808	5.73826	0.00134002	0.555667	-2.35335	IFNG
cg23886974	-0.745076	-3.47154	-5.73505	0.00134383	0.555667	-2.35407	CENPL
cg17953701	0.706226	-0.67372	5.73424	0.00134478	0.555667	-2.35425
cg10995699	-1.12424	3.19449	-5.73233	0.00134706	0.555667	-2.35468
cg07354583	0.705018	0.892925	5.73204	0.0013474	0.555667	-2.35474	CD69
cg02652457	0.756269	1.68901	5.73182	0.00134766	0.555667	-2.35479	NR2C2
cg13468685	0.719849	0.838229	5.73012	0.00134968	0.555667	-2.35517	PLEK
cg07341905	-0.767999	-2.71342	-5.72946	0.00135048	0.555667	-2.35532	ZNF841
cg19430391	-0.728317	-3.85883	-5.72897	0.00135106	0.555667	-2.35543
cg03030317	1.14498	-2.01741	5.72813	0.00135206	0.555667	-2.35562	HCG27
cg10905593	1.02706	-4.11902	5.72727	0.0013531	0.555667	-2.35582	CWF19L1
cg20822767	0.813333	3.32505	5.72695	0.00135348	0.555667	-2.35589	CYP20A1
cg16430572	0.745105	-4.43788	5.72694	0.00135349	0.555667	-2.35589	SAMHD1
cg01343991	0.739352	-4.84895	5.72665	0.00135384	0.555667	-2.35596	C7orf30
cg11305937	-0.779323	-4.10242	-5.72636	0.00135418	0.555667	-2.35602
cg05453337	0.695983	3.35685	5.72305	0.00135816	0.555667	-2.35677	ITPRIP
cg19757435	0.722511	0.920353	5.72265	0.00135864	0.555667	-2.35686	CALN1
cg21691065	0.711128	0.424976	5.72264	0.00135864	0.555667	-2.35686
cg03700171	-0.72584	0.269093	-5.71995	0.00136188	0.555667	-2.35747	IREB2
cg20622669	0.774298	1.40818	5.71986	0.001362	0.555667	-2.35749	PTPRK
cg09939446	-0.746271	2.40165	-5.71956	0.00136236	0.555667	-2.35756	PIK3AP1
cg12068908	0.743029	-0.367372	5.719	0.00136303	0.555667	-2.35768	SPON1
cg16416184	-0.782396	2.9227	-5.71889	0.00136316	0.555667	-2.35771
cg02628930	-0.930167	-4.71671	-5.71888	0.00136317	0.555667	-2.35771	KLHL8
cg07711911	0.732355	2.16832	5.71852	0.00136361	0.555667	-2.35779	KIAA1324L
cg14783646	-1.94526	3.82795	-5.71851	0.00136362	0.555667	-2.35779	FOXK1
cg19238294	-0.704821	1.17522	-5.718	0.00136423	0.555667	-2.35791	BCL2
cg07277549	-1.06601	-2.17747	-5.71695	0.0013655	0.555667	-2.35814	NOD1
cg04852097	-0.744421	2.89986	-5.71637	0.0013662	0.555667	-2.35827	OR2H1
cg10585870	1.0246	-4.46369	5.71622	0.00136638	0.555667	-2.35831	DDX39
cg08074663	0.87238	1.16442	5.7162	0.00136641	0.555667	-2.35831	SNX9
cg01494352	0.834816	-2.30702	5.71546	0.0013673	0.555667	-2.35848	2009-09-01
cg26296401	-0.713088	0.170315	-5.71253	0.00137085	0.555667	-2.35914
cg26771583	-0.839431	-3.90583	-5.71203	0.00137147	0.555667	-2.35926	BEST2
cg14303478	0.700953	-0.0605278	5.70957	0.00137445	0.555667	-2.35981	ZFC3H1
cg04814136	0.734899	1.72714	5.70871	0.0013755	0.555667	-2.36001	CHST11
cg07603382	0.834823	1.48836	5.70803	0.00137633	0.555667	-2.36016	TFPI2
cg11504063	0.72334	-0.0508745	5.70781	0.0013766	0.555667	-2.36021	FNBP1
cg10935762	0.791397	-3.17953	5.7069	0.00137771	0.555667	-2.36042	GATA2
cg03663028	-0.970457	-4.19311	-5.70678	0.00137785	0.555667	-2.36045	ERCC6L2
cg02627599	2.69415	2.88552	5.70669	0.00137797	0.555667	-2.36047
cg15967413	-0.802303	2.99358	-5.7037	0.00138162	0.555667	-2.36114
cg05152213	-0.918568	2.77305	-5.70205	0.00138365	0.555667	-2.36152	STK3
cg22479484	0.8836	2.282	5.70105	0.00138487	0.555667	-2.36175	KCNJ13
cg09529093	-0.720029	1.98273	-5.70037	0.00138571	0.555667	-2.3619	ANGPT1
cg17057086	-0.693903	1.50188	-5.69974	0.00138649	0.555667	-2.36205	KCNQ3
cg25630535	-0.870224	-0.257928	-5.69932	0.00138701	0.555667	-2.36214
cg25588348	-0.693549	-1.24902	-5.69888	0.00138755	0.555667	-2.36224	TTLL5
cg04982344	-0.922206	-2.49648	-5.69656	0.00139041	0.555667	-2.36277	IFT57
cg18574969	0.723945	0.216829	5.69622	0.00139083	0.555667	-2.36285
cg23595396	0.70141	-3.09505	5.69365	0.001394	0.555667	-2.36343	HCG27
cg05939986	0.711309	-0.177558	5.69318	0.00139458	0.555667	-2.36354
cg10889506	1.02544	-4.56558	5.69229	0.00139568	0.555667	-2.36374	RP9
cg08564867	0.693894	-4.1837	5.69102	0.00139727	0.555667	-2.36403	SENP3
cg00740088	0.695932	-1.06342	5.68986	0.0013987	0.555667	-2.36429
ch.2.51292200F	-1.04134	-3.75185	-5.68828	0.00140066	0.555667	-2.36466
cg12870705	-0.979111	-3.27155	-5.68634	0.00140309	0.555667	-2.3651	NRP1
cg11622164	1.10504	-2.08799	5.68587	0.00140367	0.555667	-2.36521
cg02754631	0.71652	3.6394	5.68572	0.00140386	0.555667	-2.36524	EPHA4
cg14101357	-0.839174	-2.61319	-5.68251	0.00140786	0.555667	-2.36597	FAM178A
cg20294763	-0.805155	-0.451862	-5.68211	0.00140837	0.555667	-2.36607	TAOK3
cg02755090	1.16928	3.01826	5.68107	0.00140968	0.555667	-2.36631	CLHC1
cg13080195	-0.895761	-4.63645	-5.67828	0.00141317	0.555667	-2.36694	SCD5
cg17709077	-0.715348	2.55279	-5.67718	0.00141456	0.555667	-2.3672
cg22792910	0.734278	-0.574364	5.67673	0.00141513	0.555667	-2.3673	ANXA4
cg05031034	0.777349	2.63049	5.67625	0.00141574	0.555667	-2.36741	PDCD7
cg02604995	0.710506	1.69791	5.6757	0.00141642	0.555667	-2.36753	BANP
cg06854813	1.01737	2.00362	5.67248	0.00142049	0.555667	-2.36827	ADAL
cg02889076	-0.843727	-5.03042	-5.67126	0.00142204	0.555667	-2.36855	DYNLRB2
cg11974931	0.699029	-0.562892	5.67089	0.00142251	0.555667	-2.36864	RBM47
cg19414630	-0.728857	-2.4563	-5.67076	0.00142267	0.555667	-2.36867
cg15315656	0.796329	2.52977	5.6705	0.001423	0.555667	-2.36873	MTCL1
cg26623759	0.876006	3.81008	5.66998	0.00142365	0.555667	-2.36885	ZFAT
cg06707406	-0.709322	0.650125	-5.66936	0.00142444	0.555667	-2.36899	NRXN1
cg25027698	-0.768884	3.09829	-5.66811	0.00142603	0.555667	-2.36928	ACAD11
cg23966329	-0.845563	-4.2568	-5.668	0.00142617	0.555667	-2.3693	UBE2G1
cg00408980	-0.90617	2.77289	-5.66635	0.00142827	0.555667	-2.36968	HMBOX1
cg03781663	0.707058	-0.791025	5.66475	0.00143031	0.555667	-2.37005	AHNAK
cg27295118	0.817626	-0.852657	5.66234	0.00143339	0.555667	-2.37061
cg16259069	0.945394	-3.54404	5.66157	0.00143437	0.555667	-2.37078	ACO1
cg04997743	0.74433	1.37768	5.65965	0.00143682	0.555667	-2.37123	PPT1
cg26547924	-0.876114	-3.54399	-5.6581	0.00143881	0.555667	-2.37158	KCNK2
cg01933329	-1.08404	3.64435	-5.65794	0.00143902	0.555667	-2.37162	KIF26A
cg15208856	0.712466	2.6415	5.65702	0.0014402	0.555667	-2.37183	SNX9
cg17392347	-0.957728	2.71761	-5.65552	0.00144212	0.555667	-2.37218	LOC101929532
cg02609279	0.727284	0.66298	5.6546	0.00144331	0.555667	-2.37239	ITGA4
cg23831542	0.97797	-3.92995	5.65382	0.00144431	0.555667	-2.37257	TMEM11
cg14921479	0.695159	0.688115	5.65304	0.00144532	0.555667	-2.37275	ARSG
cg19308132	0.743578	-0.846151	5.65301	0.00144536	0.555667	-2.37276	NCALD
cg01556781	-0.693913	0.693325	-5.65248	0.00144605	0.555667	-2.37288	ERP27
cg02134923	-0.72035	-0.181003	-5.65122	0.00144768	0.555667	-2.37317
cg02916102	0.725779	-3.2761	5.65041	0.00144872	0.555667	-2.37336	CYP11A1
cg09757474	0.743174	-3.50274	5.64947	0.00144994	0.555667	-2.37358	ATP2A1
cg22180580	-0.737671	-0.752344	-5.64621	0.00145416	0.555667	-2.37433	NHSL1
cg13722693	0.926732	-3.42052	5.64509	0.00145562	0.555667	-2.37459	PIGM
cg06000732	0.690275	0.777167	5.64348	0.00145771	0.555667	-2.37496	TMEM144
cg09012576	-0.706897	3.18132	-5.64333	0.00145791	0.555667	-2.375	TRAPPC9
cg02480692	-0.727281	2.45746	-5.64269	0.00145875	0.555667	-2.37515	LIN54
cg03399210	-0.702859	1.60262	-5.64257	0.0014589	0.555667	-2.37518
cg03891911	0.696218	1.23528	5.64194	0.00145973	0.555667	-2.37532	TMEM156
cg07085900	0.862765	2.28238	5.63961	0.00146277	0.555667	-2.37586	ZNF177
cg14022377	-0.870896	-4.16315	-5.63957	0.00146282	0.555667	-2.37587	SUGT1P1
cg25961816	0.728831	-0.814997	5.63834	0.00146443	0.555667	-2.37616
cg17741629	0.744528	-0.275264	5.63792	0.00146498	0.555667	-2.37626	SETDB2
cg01210727	-0.774257	1.79141	-5.63789	0.00146501	0.555667	-2.37626
cg08881175	0.75531	0.865802	5.63733	0.00146575	0.555667	-2.37639
cg14003035	-1.13729	-1.81316	-5.63629	0.00146712	0.555667	-2.37663	KIAA1755
cg20616856	0.745051	1.00191	5.63574	0.00146784	0.555667	-2.37676
cg06824297	-0.695118	-4.39794	-5.63574	0.00146784	0.555667	-2.37676	RWDD2B
cg08584665	0.720348	1.75452	5.63375	0.00147045	0.555667	-2.37722	IGF2BP3
cg25806261	0.723975	-3.6566	5.63296	0.00147149	0.555667	-2.37741	CUL4A
cg24100957	-0.69103	-0.272447	-5.63237	0.00147226	0.555667	-2.37755	LOC339529
cg19827599	1.08247	3.78035	5.63118	0.00147384	0.555667	-2.37782	LRPAP1
cg07119830	0.716055	1.46697	5.63067	0.00147451	0.555667	-2.37794	TRIM8
cg21698185	1.31688	-4.29384	5.63055	0.00147467	0.555667	-2.37797	KBTBD11
cg20688993	1.0285	3.18564	5.62889	0.00147686	0.555667	-2.37836	ZFHX4
cg11349328	-0.692985	-3.75404	-5.62818	0.0014778	0.555667	-2.37852	PSMB3
cg18420655	0.751542	1.49768	5.6278	0.0014783	0.555667	-2.37861	SERPINB7
cg04147906	0.719764	0.894515	5.62573	0.00148105	0.555667	-2.37909	NLK
cg12827655	-0.760884	2.83519	-5.62262	0.00148517	0.555667	-2.37982	MAATS1
cg10718401	0.817251	0.970229	5.62242	0.00148545	0.555667	-2.37987
cg14322215	-3.21708	-2.6051	-5.62147	0.00148671	0.555667	-2.38009	TRIM27
cg00889057	0.95523	-3.95308	5.62061	0.00148786	0.555667	-2.38029	ITPK1
cg03184290	1.41356	-0.596421	5.6196	0.0014892	0.555667	-2.38053	PITX2
cg07264607	-0.684	-2.17826	-5.61958	0.00148923	0.555667	-2.38053	CHN2
cg08856463	0.889711	2.37272	5.61952	0.00148931	0.555667	-2.38054
cg19464247	0.968085	3.70158	5.61907	0.00148992	0.555667	-2.38065	ADAM19
cg14965722	0.877059	-2.0626	5.618	0.00149135	0.555667	-2.3809	DNER
cg05194545	-0.693324	0.718935	-5.61781	0.0014916	0.555667	-2.38095	ARHGAP12
cg10151473	0.884993	-3.40867	5.61764	0.00149183	0.555667	-2.38099	ITIH5
cg04219410	-0.685305	-3.36511	-5.61626	0.00149368	0.555667	-2.38131	PLK1S1
cg13619781	0.69992	1.24648	5.61612	0.00149386	0.555667	-2.38134	NOS1AP
cg02168750	0.708829	0.754379	5.61557	0.0014946	0.555667	-2.38147	C9orf92
cg21769057	1.00776	2.25311	5.61393	0.00149679	0.555667	-2.38185	CDK14
cg19638036	0.920249	-0.458826	5.61221	0.0014991	0.555667	-2.38226	UPF2
cg27021056	0.965599	-4.47469	5.61113	0.00150056	0.555667	-2.38251	USP36
cg11160673	-0.897327	1.81783	-5.60787	0.00150496	0.555667	-2.38328	BBX
cg08328513	-0.827557	-0.328703	-5.60729	0.00150574	0.555667	-2.38341	BHMT2
cg07279281	-0.816939	-2.88425	-5.60657	0.00150672	0.555667	-2.38358	ALS2CL
cg17863177	0.875712	2.99498	5.60655	0.00150674	0.555667	-2.38359	ATAD1
cg09093150	0.738725	0.53381	5.60571	0.00150788	0.555667	-2.38378
cg04217419	1.04492	-4.25165	5.60524	0.00150852	0.555667	-2.38389	HS6ST1
cg16429076	-0.756007	2.07543	-5.60493	0.00150894	0.555667	-2.38397	RPL3
cg17842157	0.989987	-3.3982	5.60398	0.00151022	0.555667	-2.38419	HDAC5
cg19307651	-0.923927	-4.4635	-5.6023	0.00151251	0.555667	-2.38459	MIF
cg08236562	0.8713	2.34435	5.60215	0.00151271	0.555667	-2.38462
cg03344187	0.727942	0.310622	5.60184	0.00151313	0.555667	-2.38469
cg14761454	0.729808	-1.76012	5.60137	0.00151378	0.555667	-2.3848	ATM
cg00620552	0.781811	-3.78759	5.60064	0.00151476	0.555667	-2.38498	MSH6
cg04677623	0.953592	-1.9058	5.59862	0.00151752	0.555667	-2.38545	PVRL2
cg27650654	0.689487	1.49661	5.59827	0.001518	0.555667	-2.38553	UBASH3B
cg16739503	0.925045	3.65614	5.5964	0.00152054	0.555667	-2.38597	RASA3
cg18081349	0.792425	2.72996	5.59486	0.00152266	0.555667	-2.38634	PDE6A
cg01985330	0.723055	-0.458683	5.59442	0.00152326	0.555667	-2.38644
cg19441618	0.754681	1.07068	5.59434	0.00152337	0.555667	-2.38646
cg08926546	-0.787544	0.417721	-5.59341	0.00152464	0.555667	-2.38668	NAV1
cg11748354	0.864093	-0.14606	5.59326	0.00152485	0.555667	-2.38672	ELOVL5
cg15204734	-0.694867	-0.729492	-5.59321	0.00152492	0.555667	-2.38673	BDKRB1
cg04661335	0.688857	1.5364	5.59313	0.00152502	0.555667	-2.38675	KCNAB1
cg26946534	-0.695478	3.33603	-5.59285	0.00152541	0.555667	-2.38681	TRIM25
cg25797694	-0.741446	1.49688	-5.5926	0.00152576	0.555667	-2.38687
cg22510376	0.907424	-3.04878	5.59255	0.00152582	0.555667	-2.38688
cg09978965	0.792975	0.729094	5.59093	0.00152805	0.555667	-2.38727
cg02807201	-1.50103	-3.53497	-5.58987	0.00152951	0.555667	-2.38752	IQSEC1
cg25319055	0.694977	1.90366	5.58949	0.00153003	0.555667	-2.38761	ZMYND11
cg23561752	-0.740423	2.28362	-5.58779	0.00153237	0.555667	-2.38801	ZNF828
cg01738604	0.687172	2.50681	5.58712	0.0015333	0.555667	-2.38817	DOK6
cg08154612	0.755238	-1.40037	5.58648	0.00153419	0.555667	-2.38832
cg15338313	0.938535	2.19811	5.58484	0.00153644	0.555667	-2.38871	CERS5
cg15154701	-0.939497	1.17642	-5.5847	0.00153664	0.555667	-2.38874
cg17001526	0.793825	-2.06868	5.58458	0.00153681	0.555667	-2.38877	METTL22
cg04430381	0.722294	-3.9793	5.5837	0.00153802	0.555667	-2.38898	ZEB1
cg19005662	0.887161	-3.08247	5.58339	0.00153846	0.555667	-2.38905	TTC5
cg19875202	-0.679002	-0.619498	-5.58252	0.00153966	0.555667	-2.38926	KIAA1919
cg21817743	-0.702416	1.87249	-5.58204	0.00154033	0.555667	-2.38937
cg00559300	-0.756947	2.98472	-5.58193	0.00154048	0.555667	-2.3894	ATP11B
cg04541297	-0.718192	-0.0881398	-5.58107	0.00154167	0.555667	-2.3896	FAM13A
cg24955177	-0.993562	3.19609	-5.58029	0.00154276	0.555667	-2.38979	PKD2
cg11601967	0.848032	2.11908	5.58018	0.00154291	0.555667	-2.38981	MAD1L1
cg06315208	0.69945	2.56559	5.57962	0.00154369	0.555667	-2.38995	MDC1
cg26796793	-1.82116	4.62769	-5.5792	0.00154428	0.555667	-2.39004	ARPIN
cg17716947	0.694369	0.349665	5.57824	0.00154561	0.555667	-2.39027
cg06856735	-0.774992	0.594894	-5.57803	0.00154591	0.555667	-2.39032	TBC1D16
cg07723198	-0.761036	1.44737	-5.57773	0.00154632	0.555667	-2.39039	TRAPPC11
cg22017972	-0.947253	1.6412	-5.5772	0.00154707	0.555667	-2.39052	CPB2
cg21818602	0.962711	-4.41544	5.57659	0.00154791	0.555667	-2.39066	SUB1
cg11580575	-1.02647	4.16195	-5.57646	0.00154809	0.555667	-2.39069	LARP1
cg04131508	0.709976	0.0248342	5.57298	0.00155296	0.555667	-2.39152
cg08396875	-0.700595	-0.973302	-5.57132	0.00155528	0.555667	-2.39192	DOCK10
cg22115076	0.756618	-2.07655	5.56911	0.00155838	0.555667	-2.39244
cg20604021	0.754931	2.83474	5.56725	0.00156101	0.555667	-2.39289	PTTG1IP
cg04846243	0.791265	-3.44843	5.56628	0.00156238	0.555667	-2.39312	IGF2BP1
cg19945200	0.694206	-3.8086	5.56564	0.00156327	0.555667	-2.39327	MBNL2
cg05181727	0.677869	-0.511111	5.56551	0.00156346	0.555667	-2.3933	TRAF3IP1
cg01338957	0.931481	-3.13177	5.56524	0.00156385	0.555667	-2.39337	GOLGA8B
cg01722297	0.719855	1.06591	5.56522	0.00156387	0.555667	-2.39337	SNX11
cg04414865	0.761725	3.00059	5.56504	0.00156413	0.555667	-2.39341	BLZF1
cg23545105	0.728102	-0.636982	5.56313	0.00156683	0.555667	-2.39387	OCIAD2
cg25648267	1.20906	-2.19154	5.56302	0.00156698	0.555667	-2.39389	PITX1
cg09736391	0.713953	2.33091	5.5626	0.00156758	0.555667	-2.39399	FLT1
cg25574765	0.783567	1.42211	5.5606	0.00157041	0.555667	-2.39447	PPFIA1
cg05798929	0.720189	-0.0713851	5.55784	0.00157433	0.555667	-2.39513
cg09837748	-0.761233	-4.48121	-5.55721	0.00157522	0.555667	-2.39528	G2E3
cg16516712	-0.763228	0.960555	-5.55686	0.00157572	0.555667	-2.39536	SHANK2
cg10626391	0.797627	-3.05047	5.55678	0.00157584	0.555667	-2.39538	NXN
cg17511575	-0.798449	-0.50974	-5.55656	0.00157616	0.555667	-2.39544	CLASP1
cg17494733	-0.7335	-3.46427	-5.55633	0.00157648	0.555667	-2.39549	DCPS
cg03111427	-0.684742	1.30386	-5.55584	0.00157717	0.555667	-2.39561
cg00224487	0.759058	3.4312	5.55435	0.0015793	0.555667	-2.39597	GSTZ1
cg13389673	0.869806	-0.231793	5.55377	0.00158013	0.555667	-2.3961	IL16
cg18634342	1.11145	-4.59416	5.55367	0.00158028	0.555667	-2.39613	NUDT5
cg01854882	1.16018	-3.9264	5.55366	0.00158029	0.555667	-2.39613	LPAR1
cg12833451	-0.81379	2.32069	-5.55226	0.00158229	0.555667	-2.39647	CLASP2
cg12794151	-0.894283	2.195	-5.55194	0.00158275	0.555667	-2.39654
cg11461808	-0.707952	-1.98294	-5.55048	0.00158484	0.555667	-2.39689	GPER
cg03305720	0.683983	2.50434	5.54927	0.00158657	0.555667	-2.39718	ST5
cg09971671	0.895273	3.25504	5.54916	0.00158674	0.555667	-2.39721	ZNF664
cg15644668	0.727473	0.33979	5.54782	0.00158866	0.555667	-2.39753	MIR548F3
cg07657771	0.673841	0.00179427	5.54659	0.00159043	0.555667	-2.39783	DCLRE1A
cg18032744	0.949787	-2.88244	5.54642	0.00159067	0.555667	-2.39787	SPRY2
cg09095972	-0.805385	1.03394	-5.54604	0.00159122	0.555667	-2.39796	ASTN2
cg14138509	0.752092	-3.70759	5.5458	0.00159157	0.555667	-2.39802
cg19957094	-0.70232	0.301767	-5.54537	0.00159218	0.555667	-2.39812	HUNK
cg02159327	0.688233	-0.8241	5.54531	0.00159228	0.555667	-2.39813
cg02062466	-0.68085	2.9162	-5.54507	0.00159261	0.555667	-2.39819
cg11887721	0.952346	-2.66856	5.54364	0.00159469	0.555667	-2.39854	FNTB
cg20464902	0.755508	-1.02011	5.5432	0.00159531	0.555667	-2.39864	FYN
cg03346813	-0.681569	0.519387	-5.54227	0.00159666	0.555667	-2.39886
cg08777079	0.738684	1.81918	5.54174	0.00159742	0.555667	-2.39899
cg11916753	0.70101	0.203185	5.54081	0.00159878	0.555667	-2.39922	AUTS2
cg13334091	0.684535	-0.0425865	5.54033	0.00159947	0.555667	-2.39933	JARID2
cg20400796	-0.836448	2.93445	-5.53938	0.00160084	0.555667	-2.39956
cg06013127	-0.678678	4.50313	-5.53877	0.00160173	0.555667	-2.39971	GIT1
cg16543884	0.746511	1.28084	5.53804	0.0016028	0.555667	-2.39988	ANKS1A
cg18235479	0.804433	0.892896	5.53793	0.00160295	0.555667	-2.39991	NSMCE2
cg16526120	0.693939	0.159466	5.53659	0.0016049	0.555667	-2.40023
cg15320596	0.753302	1.00321	5.53643	0.00160514	0.555667	-2.40027	CCDC6
cg17374310	0.712634	1.50371	5.53535	0.0016067	0.555667	-2.40053	CHN1
cg03976882	0.758075	-0.358938	5.53388	0.00160885	0.555667	-2.40088
cg17797313	-0.689407	1.49042	-5.53242	0.00161097	0.555667	-2.40124
cg18211585	0.744336	1.64323	5.53154	0.00161227	0.555667	-2.40145
cg22554456	-0.691774	-1.31774	-5.53139	0.00161248	0.555667	-2.40148	CHN2
cg14328664	-0.772693	-2.93317	-5.52928	0.00161558	0.555667	-2.402	SH2D4A
cg13935535	0.935644	2.55115	5.52889	0.00161614	0.555667	-2.40209	MKL1
cg00573623	-0.697188	2.3408	-5.52782	0.00161771	0.555667	-2.40235	EFCAB4B
cg03181899	0.763021	-2.70429	5.52753	0.00161814	0.555667	-2.40242	PDLIM3
cg03595494	-0.752902	3.33028	-5.52684	0.00161915	0.555667	-2.40258	EI24
cg09262732	-0.767605	1.92032	-5.52614	0.00162019	0.555667	-2.40275	GIGYF1
cg00066111	0.823513	-0.128395	5.52589	0.00162055	0.555667	-2.40281	DYNAP
cg03541203	0.730541	0.618412	5.52579	0.0016207	0.555667	-2.40284	MLLT3
cg18680612	0.719768	-0.522647	5.52533	0.00162137	0.555667	-2.40295
cg20350144	0.705712	3.20941	5.52513	0.00162167	0.555667	-2.403	RPS9
cg07458466	-0.744321	2.67332	-5.52416	0.0016231	0.555667	-2.40323	PLCZ1
cg17260222	0.769719	2.29628	5.52367	0.00162382	0.555667	-2.40335
cg25261803	0.766368	-1.15199	5.52367	0.00162382	0.555667	-2.40335	FRY
cg11333940	-0.673603	-1.13338	-5.52355	0.00162399	0.555667	-2.40338	PDE9A
cg15635867	0.897124	0.471913	5.52278	0.00162513	0.555667	-2.40357	SPAG6
cg19549040	0.685228	-2.07839	5.52263	0.00162534	0.555667	-2.4036
cg07032245	-1.16801	-3.45633	-5.52234	0.00162577	0.555667	-2.40367	NPW
cg14510371	-0.714899	3.69966	-5.52192	0.00162639	0.555667	-2.40377	GLI2
cg10778104	0.722777	-0.329485	5.52004	0.00162918	0.555667	-2.40423	KIAA1217
cg05195377	-0.913583	0.728783	-5.51998	0.00162926	0.555667	-2.40424	NCOA2
cg07103201	0.698079	-0.45837	5.51987	0.00162943	0.555667	-2.40427	CYTSB
cg07132072	-0.77229	2.18883	-5.51929	0.00163029	0.555667	-2.40441	CCDC88A
cg11236727	0.715112	-0.187992	5.51902	0.00163068	0.555667	-2.40448
cg24487151	0.75066	0.546804	5.51809	0.00163206	0.555667	-2.4047
cg24282401	0.685543	2.84619	5.5172	0.00163338	0.555667	-2.40492	PPP2R2D
cg06934227	0.725199	0.795998	5.51655	0.00163435	0.555667	-2.40508
cg03217411	-0.889827	2.27481	-5.51589	0.00163533	0.555667	-2.40524	HMGN3
cg16477611	-0.673175	-0.249801	-5.51464	0.00163718	0.555667	-2.40554
cg05762432	0.710897	0.869103	5.51419	0.00163786	0.555667	-2.40565	PALLD
cg00255405	0.811582	-3.89174	5.51263	0.00164018	0.555667	-2.40603	C1orf125
cg23930420	0.770817	-2.98882	5.51234	0.00164062	0.555667	-2.4061	UBA5
cg11310527	-0.972317	3.39469	-5.51207	0.00164102	0.555667	-2.40616	FAM149A
cg12973303	-0.713333	2.19208	-5.51173	0.00164153	0.555667	-2.40625	DAB1
cg09778229	1.09943	-2.70189	5.51134	0.0016421	0.555667	-2.40634	ZNF488
cg09755512	0.704475	2.64563	5.51098	0.00164264	0.555667	-2.40643	PAPPA
cg24713789	1.19418	-3.76256	5.5109	0.00164277	0.555667	-2.40645	AGPAT3
cg27079907	0.719944	-1.99324	5.51057	0.00164326	0.555667	-2.40653
cg07453683	0.86772	3.46208	5.50904	0.00164554	0.555667	-2.4069	SEMA6A
cg19669107	1.36496	-1.63348	5.50903	0.00164555	0.555667	-2.4069	PTGER4
cg06332666	0.763778	2.69283	5.50889	0.00164577	0.555667	-2.40694	WDR33
cg23682641	-0.711293	2.8681	-5.50863	0.00164616	0.555667	-2.407	SNHG3
cg17041755	0.877208	2.32275	5.50817	0.00164685	0.555667	-2.40711	OMG
cg22757535	0.786852	0.870234	5.5081	0.00164696	0.555667	-2.40713
cg02242794	0.675244	1.35784	5.50775	0.00164747	0.555667	-2.40721	PARP11
cg26773549	0.765843	1.28676	5.50726	0.00164821	0.555667	-2.40733	AHI1
cg03123044	-0.802417	0.730359	-5.50622	0.00164977	0.555667	-2.40759
cg00957696	0.841343	-2.80854	5.50538	0.00165104	0.555667	-2.40779
cg14077106	0.793471	-4.18763	5.50534	0.00165109	0.555667	-2.4078	N4BP2L2
cg10516338	0.682945	0.698341	5.50459	0.00165222	0.555667	-2.40798
cg16035723	0.74104	3.20284	5.50439	0.00165253	0.555667	-2.40803	TMEM218
cg01363387	-0.747155	2.62111	-5.50027	0.00165874	0.555667	-2.40904	LOC101929710
cg26192826	0.764099	2.06167	5.50018	0.00165887	0.555667	-2.40906	CPT1A
cg07370751	0.682512	2.32161	5.50016	0.0016589	0.555667	-2.40906	ACVR1B
cg05573264	-0.681725	2.86984	-5.49983	0.0016594	0.555667	-2.40915	CD82
cg24179065	-0.673263	-4.03405	-5.49732	0.00166319	0.555667	-2.40976	SRPK1
cg05507490	-0.691073	-1.94684	-5.49729	0.00166324	0.555667	-2.40977
cg06327814	-0.678273	0.512557	-5.49716	0.00166344	0.555667	-2.4098	C7orf53
cg01787084	0.748852	1.08763	5.49681	0.00166396	0.555667	-2.40988	FBXO31
cg25267285	0.674891	-3.20903	5.49437	0.00166766	0.555667	-2.41048	HIST1H1D
cg23109559	-0.676072	3.03587	-5.49433	0.00166773	0.555667	-2.41049	ACTN2
cg24907762	0.928643	1.87931	5.49341	0.00166913	0.555667	-2.41071	ZNF22
cg03839661	0.780492	-2.7024	5.49331	0.00166928	0.555667	-2.41074	MGC45800
cg11073833	-0.850145	-3.74442	-5.49233	0.00167077	0.555667	-2.41098	SLC39A1
cg01139861	-0.893446	-0.656301	-5.49199	0.0016713	0.555667	-2.41106	IKZF1
cg00687117	0.732114	1.79235	5.49134	0.00167227	0.555667	-2.41122
cg13021821	0.688976	0.194329	5.49079	0.00167311	0.555667	-2.41135
cg03536993	1.00509	1.52003	5.49061	0.0016734	0.555667	-2.4114	GNAQ
cg24040694	0.714907	1.54889	5.49052	0.00167354	0.555667	-2.41142	ADORA2A
cg17640371	-0.682343	2.1606	-5.4903	0.00167386	0.555667	-2.41147	LINC00353
cg15260981	0.736591	1.96189	5.4898	0.00167463	0.555667	-2.4116	EPS8
cg07230698	0.700468	2.16114	5.48967	0.00167483	0.555667	-2.41163	TEX36
cg10795666	0.682089	-3.54137	5.48868	0.00167634	0.555667	-2.41187	MLNR
cg18009825	0.836386	-4.16424	5.48743	0.00167826	0.555667	-2.41218	CCDC45
cg19130981	-0.721355	2.94055	-5.48567	0.00168095	0.555667	-2.41261	RHEB
cg19557190	-0.697603	-4.41766	-5.48567	0.00168096	0.555667	-2.41261	GPBP1
cg26643116	0.709144	0.20351	5.48359	0.00168414	0.555667	-2.41312
cg18744828	0.855943	0.97303	5.48294	0.00168514	0.555667	-2.41328
cg07682600	1.24965	-3.53816	5.48288	0.00168523	0.555667	-2.41329	FLT4
cg11974946	0.690441	0.526805	5.48202	0.00168655	0.555667	-2.4135	CHD2
cg16745086	-0.707428	2.03022	-5.48167	0.0016871	0.555667	-2.41359	POTEE
cg06713374	-0.737982	-3.89121	-5.48131	0.00168766	0.555667	-2.41368	EMP2
cg24023453	0.914558	-3.49887	5.47968	0.00169017	0.555667	-2.41408	HCG27
cg01896473	0.869433	-1.35574	5.47814	0.00169254	0.555667	-2.41446
cg04290349	0.669723	-4.27428	5.47753	0.00169348	0.555667	-2.41461	IFT122
cg14733042	0.710472	0.735087	5.47633	0.00169534	0.555667	-2.4149
cg06015379	0.776207	3.24988	5.47632	0.00169536	0.555667	-2.41491
cg24236334	0.673406	0.509908	5.47525	0.00169701	0.555667	-2.41517
cg00079656	0.685373	1.29964	5.47454	0.00169812	0.555667	-2.41535	C5orf42
cg13986821	-1.09315	-4.67309	-5.47394	0.00169905	0.555667	-2.41549	CDK8
cg08253824	-0.675542	2.83685	-5.47245	0.00170136	0.555667	-2.41586	SCN8A
cg07106095	0.751723	-0.168613	5.47213	0.00170186	0.555667	-2.41594	PARP15
cg11595155	0.667275	-2.11193	5.4719	0.00170221	0.555667	-2.41599	ZNF570
cg14686533	0.685487	-2.34551	5.47101	0.00170361	0.555667	-2.41622	SHROOM3
cg23470478	-0.67208	2.90537	-5.47095	0.00170369	0.555667	-2.41623	ZNF559
cg11719323	-0.970644	-2.82516	-5.47051	0.00170438	0.555667	-2.41634	C14orf178
cg18912783	-0.716444	-3.79598	-5.47026	0.00170478	0.555667	-2.4164	RPS6KA1
cg02606496	-0.733808	-2.33826	-5.46888	0.00170692	0.555667	-2.41674	AK1
cg09107155	0.695022	0.519979	5.46794	0.00170839	0.555667	-2.41697	ELF1
cg02860543	0.719735	-2.69307	5.46706	0.00170976	0.555667	-2.41719	IGF2BP3
cg05535321	-0.800838	1.83351	-5.46545	0.00171229	0.555667	-2.41759	LOC102724919
cg04071964	0.674224	1.15683	5.46454	0.00171371	0.555667	-2.41781	GPR128
cg21471580	-1.56692	1.78792	-5.46404	0.0017145	0.555667	-2.41794	PIWIL2
cg24334648	0.715996	-3.3646	5.46309	0.00171599	0.555667	-2.41817	GATA2
cg07702089	0.667382	0.654516	5.4611	0.00171911	0.555667	-2.41866	RPTOR
cg24098501	0.712581	0.915089	5.46024	0.00172046	0.555667	-2.41888	NIN
cg10732739	0.902181	-0.946649	5.45998	0.00172087	0.555667	-2.41894	FANCC
cg05050910	0.694567	1.20519	5.4589	0.00172259	0.555667	-2.41921	TTC13
cg25230907	0.706677	0.0215929	5.45769	0.00172449	0.555667	-2.41951	ZMYM2
cg01573457	1.00083	-2.10596	5.45757	0.00172468	0.555667	-2.41954	LHX8
cg24149455	-0.781597	1.64408	-5.45641	0.00172652	0.555667	-2.41983	GPC6
cg14855367	-0.680671	-1.92133	-5.45622	0.00172681	0.555667	-2.41987	UTS2D
cg26384544	0.675764	0.126132	5.45602	0.00172713	0.555667	-2.41992
cg04599533	0.807101	-2.63852	5.45592	0.00172729	0.555667	-2.41995	LMLN
cg18968241	-0.663379	-0.143525	-5.45531	0.00172826	0.555667	-2.4201	IL21
cg14886849	0.743631	1.41632	5.45423	0.00172996	0.555667	-2.42036	TRAF3
cg06824980	1.31929	-4.38001	5.45389	0.0017305	0.555667	-2.42045	BCL6
cg01642578	0.674857	-0.102406	5.45318	0.00173162	0.555667	-2.42062
cg01114224	0.719457	-1.99864	5.45293	0.00173202	0.555667	-2.42069	MED12L
cg20951127	0.756186	0.824852	5.45145	0.00173437	0.555667	-2.42105
cg02777141	-0.907367	3.1974	-5.44947	0.00173752	0.555667	-2.42155	KANSL3
cg01740479	0.969809	-0.385587	5.44903	0.00173822	0.555667	-2.42166	DPYD
cg04877910	0.752717	-0.952288	5.44891	0.00173842	0.555667	-2.42169	VAMP8
cg02052531	-0.694559	-1.13367	-5.44868	0.00173879	0.555667	-2.42174
cg19606569	0.843559	0.610594	5.44834	0.00173932	0.555667	-2.42183	TMEM156
cg01976936	0.676033	2.32109	5.44671	0.00174192	0.555667	-2.42223	DNAH3
cg16236679	-0.71203	-1.70626	-5.4465	0.00174227	0.555667	-2.42229	JRKL
cg20293514	0.729043	1.86413	5.4463	0.00174258	0.555667	-2.42233	RARB
cg02157403	-0.679797	-0.0318316	-5.44559	0.00174371	0.555667	-2.42251	ABL1
cg11486935	0.993301	2.50358	5.44478	0.00174501	0.555667	-2.42271	RPH3AL
cg16500605	-0.820027	-3.19771	-5.4439	0.00174642	0.555667	-2.42293	BAT3
cg14252954	0.717725	-4.44551	5.44342	0.0017472	0.555667	-2.42305
cg16510601	0.68961	2.81443	5.44256	0.00174857	0.555667	-2.42327
cg09334230	-0.709539	-0.0732763	-5.44161	0.0017501	0.555667	-2.4235	AP1M1
cg23533254	1.04388	-2.83606	5.44158	0.00175014	0.555667	-2.42351	TNIK
cg10140197	0.690185	0.579913	5.44147	0.00175033	0.555667	-2.42354	LINC01057
cg25137365	-0.933321	3.82021	-5.44126	0.00175065	0.555667	-2.42359	WDR1
cg15311674	-0.935012	2.8269	-5.44121	0.00175074	0.555667	-2.4236	PCMT1
cg08080220	-0.675392	0.378836	-5.43984	0.00175294	0.555667	-2.42394	ANTXR1
cg04619021	0.713085	0.913642	5.43967	0.00175322	0.555667	-2.42399	UTP6
cg24540763	0.725012	0.975777	5.4395	0.00175348	0.555667	-2.42403	WDR66
cg18631948	1.13737	-3.80418	5.43905	0.00175422	0.555667	-2.42414	FANCM
cg01043567	0.862966	2.70797	5.43872	0.00175474	0.555667	-2.42422	UBE2QL1
cg06018666	-0.881038	3.92733	-5.43693	0.00175762	0.555667	-2.42467	WDR1
cg07262628	-0.79041	2.3482	-5.43678	0.00175788	0.555667	-2.42471	C11orf74
cg14777808	-0.799502	-2.82538	-5.43585	0.00175938	0.555667	-2.42494	BCAR1
cg10188668	0.895032	4.29428	5.43572	0.00175958	0.555667	-2.42497	MAFG
cg02299497	0.676651	1.42238	5.43426	0.00176195	0.555667	-2.42534
cg12138998	0.813454	1.71675	5.43382	0.00176265	0.555667	-2.42545	RIN3
cg00338177	0.723955	1.01518	5.43347	0.00176322	0.555667	-2.42553	SFMBT2
cg24270045	-1.10878	2.09488	-5.43309	0.00176384	0.555667	-2.42563
cg11118271	0.66355	2.08644	5.43286	0.00176421	0.555667	-2.42569	NPNT
cg14887576	-0.70446	2.76694	-5.43167	0.00176614	0.555667	-2.42598
cg11579630	0.670468	1.62188	5.43139	0.00176659	0.555667	-2.42605	CCNG2
cg04347874	-0.678646	-3.14742	-5.43131	0.00176672	0.555667	-2.42607	NKX2
cg20952031	-0.677724	-3.84578	-5.43007	0.00176875	0.555667	-2.42639	KCTD15
cg17989358	1.13407	-3.00234	5.42983	0.00176912	0.555667	-2.42644	MTPAP
cg00046575	0.707351	-1.28212	5.42917	0.0017702	0.555667	-2.42661	FAM49B
cg26002272	-0.71111	-0.599644	-5.42805	0.00177202	0.555667	-2.42689	ANK2
cg08260413	0.687005	0.608719	5.4273	0.00177326	0.555667	-2.42708
cg03111040	-0.713231	-0.227455	-5.4269	0.0017739	0.555667	-2.42718	SNX25
cg16469740	-0.731996	-1.03446	-5.42616	0.00177512	0.555667	-2.42736	HDAC9
cg14082278	0.673966	1.61766	5.42597	0.00177542	0.555667	-2.42741	PHC3
cg23098131	-1.04805	-4.11229	-5.42465	0.00177758	0.555667	-2.42774	G3BP2
cg09720597	0.809841	3.09508	5.42423	0.00177826	0.555667	-2.42785	BCL2L11
cg20230784	-0.790383	2.57693	-5.42307	0.00178015	0.555667	-2.42814	GNAQ
cg04346683	0.865597	-0.523898	5.42199	0.00178193	0.555667	-2.42841	UBE2Q2
cg23839663	0.718813	-0.856336	5.42159	0.00178259	0.555667	-2.42851	BIRC6
cg10292154	-0.673217	-3.76249	-5.4213	0.00178306	0.555667	-2.42858	IL21R
cg02498579	-0.703904	2.23424	-5.41958	0.00178588	0.555667	-2.42901
cg19918549	0.72237	0.838087	5.41895	0.00178692	0.555667	-2.42917	EVL
cg06405563	0.782224	1.38289	5.41851	0.00178765	0.555667	-2.42928
cg09169413	0.728367	0.968043	5.4183	0.00178799	0.555667	-2.42934	P11
ch.3.3938922F	0.676591	-3.07497	5.41794	0.00178859	0.555667	-2.42943	LRCH3
cg01561389	-0.821337	1.4888	-5.41727	0.00178968	0.555667	-2.42959	CDH18
cg11373741	-0.760581	2.89295	-5.41608	0.00179165	0.555667	-2.42989	MAP3K7
cg21124310	0.683393	1.26363	5.41606	0.00179168	0.555667	-2.4299	ANKRD55
cg10379050	0.71068	-4.43346	5.41548	0.00179264	0.555667	-2.43004	TSPAN19
cg15111883	0.682686	-2.32776	5.415	0.00179344	0.555667	-2.43017	ARHGAP26
cg19390582	-0.65933	-1.462	-5.41462	0.00179406	0.555667	-2.43026	MED26
cg06437928	0.834159	-4.70673	5.41392	0.00179521	0.555667	-2.43044	TMEM5
cg25550546	0.82747	-3.25491	5.4139	0.00179524	0.555667	-2.43044	PFDN1
cg20675539	-0.704773	2.07255	-5.41378	0.00179545	0.555667	-2.43047
cg21872368	0.674508	-0.216883	5.41255	0.00179748	0.555667	-2.43078
cg18598029	0.880959	-2.22543	5.41019	0.00180138	0.555667	-2.43138	HCG27
cg00212988	-0.850055	-3.21891	-5.40996	0.00180178	0.555667	-2.43143	GPR120
cg16661099	-0.784438	-0.33779	-5.40889	0.00180356	0.555667	-2.43171
cg16532800	-0.66222	-0.0859965	-5.40729	0.00180621	0.555667	-2.43211
cg04053163	-0.729013	2.1446	-5.40728	0.00180623	0.555667	-2.43211	SLC7A2
cg05946827	-0.971629	-3.05066	-5.40586	0.00180859	0.555667	-2.43247	NKX2
cg22814916	-0.717131	0.633303	-5.4057	0.00180886	0.555667	-2.43251
cg02013714	0.688609	0.683658	5.40534	0.00180946	0.555667	-2.4326	DOCK8
cg14654609	0.663525	-0.555583	5.40518	0.00180973	0.555667	-2.43264	PRKAB1
cg25017876	0.719054	0.506077	5.405	0.00181003	0.555667	-2.43269	DNTT
cg26973953	0.909789	4.598	5.40413	0.00181148	0.555667	-2.4329	GNPTG
cg10929349	-0.959753	-4.37395	-5.40348	0.00181257	0.555667	-2.43307	C17orf48
cg02527481	0.76415	1.66208	5.40285	0.00181363	0.555667	-2.43323	FOXN3
cg07195105	0.662796	1.28409	5.40281	0.00181369	0.555667	-2.43324	BIN2
cg14925158	1.06742	-3.18719	5.40265	0.00181395	0.555667	-2.43328	ZNF282
cg13930727	0.819346	2.9344	5.40243	0.00181433	0.555667	-2.43334	RNF130
cg05650999	-0.68003	0.546351	-5.40188	0.00181525	0.555667	-2.43347	CSNK1A1
cg13615322	-1.26182	-2.44741	-5.4018	0.00181538	0.555667	-2.43349	PLSCR1
cg12492273	0.775572	1.46034	5.40049	0.00181758	0.555667	-2.43383	MAD1L1
cg21996351	-0.800967	0.770788	-5.39952	0.0018192	0.555667	-2.43407	KLHDC8A
cg18807940	0.775789	0.835926	5.3987	0.00182058	0.555667	-2.43428	KALRN
cg03593280	-0.664582	-2.51712	-5.3985	0.00182091	0.555667	-2.43433	FLJ36031
cg12060684	0.786915	-0.652379	5.3985	0.00182092	0.555667	-2.43433	MAPK10
cg18453772	-0.831095	1.9796	-5.39825	0.00182133	0.555667	-2.43439	EYS
cg07863831	0.715641	2.7581	5.39741	0.00182275	0.555667	-2.4346	GAP43
cg22747897	-1.01284	-4.67742	-5.39627	0.00182466	0.555667	-2.43489	FGFRL1
cg24135977	0.798222	-0.796723	5.39437	0.00182786	0.555667	-2.43537
cg07680042	-1.26337	3.31176	-5.39433	0.00182793	0.555667	-2.43538	MICAL2
cg03348299	0.932416	-4.67254	5.39276	0.00183059	0.555667	-2.43578	PRDX5
cg11122255	0.660521	-2.44228	5.39205	0.00183179	0.555667	-2.43596	ARHGAP21
cg18222961	0.784699	-2.59349	5.39071	0.00183406	0.555667	-2.4363	MSH6
cg01629744	-0.806153	3.00364	-5.39047	0.00183446	0.555667	-2.43636	ST7OT2
cg08915603	-1.20216	-3.53313	-5.38919	0.00183663	0.555667	-2.43669	MTNR1A
cg05141295	-0.691983	2.12778	-5.3891	0.0018368	0.555667	-2.43671	OTULIN
cg17406209	0.654023	-0.85015	5.38889	0.00183714	0.555667	-2.43676
cg03087897	0.674574	-0.198429	5.38879	0.00183731	0.555667	-2.43679	PKN1
cg05310774	-0.728033	-3.50328	-5.38824	0.00183826	0.555667	-2.43693
cg23957850	-0.656298	3.17681	-5.38809	0.0018385	0.555667	-2.43697	ERCC5
cg07908662	0.736009	0.453276	5.38721	0.00184	0.555667	-2.43719	LPIN2
cg09187557	0.659917	0.606129	5.38682	0.00184066	0.555667	-2.43729
cg09355814	0.765347	-4.10504	5.38657	0.00184109	0.555667	-2.43735	ZC3H14
cg03255749	-0.667762	0.918071	-5.3861	0.0018419	0.555667	-2.43747	NXN
cg02493602	-1.10516	-1.61784	-5.38588	0.00184227	0.555667	-2.43753	ME3
cg03513011	0.709499	-0.607455	5.38451	0.0018446	0.555667	-2.43788	PTPRG
cg24496609	0.656239	2.77117	5.38339	0.00184651	0.555667	-2.43816
cg14256360	0.763103	0.552955	5.3831	0.001847	0.555667	-2.43824	KCNJ15
cg20447656	-0.781309	-4.32789	-5.38163	0.00184952	0.555667	-2.43861	C22orf9
cg26062691	0.786525	2.64978	5.38048	0.00185149	0.555667	-2.4389	PDZD8
cg01288184	0.839127	-3.60827	5.3799	0.00185249	0.555667	-2.43905	CABLES1
cg21593231	-0.702103	3.34715	-5.3796	0.00185299	0.555667	-2.43913
cg11024270	0.795026	0.383612	5.3793	0.00185351	0.555667	-2.4392	HPGDS
cg15843531	0.772432	2.05362	5.37908	0.00185389	0.555667	-2.43926
cg07133097	0.831325	1.90258	5.37897	0.00185408	0.555667	-2.43929
cg25311995	0.814406	0.123366	5.37799	0.00185575	0.555667	-2.43954	FMNL2
cg06516465	-0.983201	2.24302	-5.37741	0.00185675	0.555667	-2.43969
cg13802883	-0.709062	2.7729	-5.37689	0.00185764	0.555667	-2.43982	STK31
cg18026964	0.715999	2.90881	5.37663	0.0018581	0.555667	-2.43989	ELF2
cg23000578	0.693172	3.06915	5.37662	0.00185811	0.555667	-2.43989
cg17384625	-0.836084	-2.58532	-5.37504	0.00186084	0.555667	-2.44029	IKZF2
cg05559640	0.733739	1.49175	5.37422	0.00186224	0.555667	-2.4405
cg15007623	0.652292	2.15771	5.37405	0.00186254	0.555667	-2.44054	FMN2
cg07639701	0.71821	1.01918	5.37381	0.00186295	0.555667	-2.4406	CDK6
cg16631283	-0.745865	-1.69814	-5.37378	0.001863	0.555667	-2.44061
cg23173687	-0.659744	0.986196	-5.37341	0.00186365	0.555667	-2.44071
cg01778935	-0.74235	-1.69779	-5.37296	0.00186442	0.555667	-2.44082
cg08445740	-0.652635	0.089286	-5.37263	0.00186498	0.555667	-2.4409	FAM71B
cg04183015	-0.858819	0.589437	-5.37196	0.00186614	0.555667	-2.44108
cg20384941	-0.698484	3.05902	-5.37182	0.00186639	0.555667	-2.44111	FLI1
cg00706396	-0.957064	-4.85042	-5.37162	0.00186673	0.555667	-2.44116	RELT
cg17764057	0.669566	1.75819	5.37153	0.00186688	0.555667	-2.44119	C16orf95
cg27012744	0.74124	1.31028	5.37077	0.0018682	0.555667	-2.44138	SMAP1
cg26560694	0.764438	2.33638	5.37074	0.00186825	0.555667	-2.44139	SERPING1
cg02978297	0.791852	0.994072	5.37069	0.00186834	0.555667	-2.4414	BCAR3
cg06123543	-0.656915	2.08392	-5.36815	0.00187274	0.555667	-2.44205	PRKCA
cg11528188	0.661509	0.670446	5.36764	0.00187363	0.555667	-2.44218
cg21445541	0.776335	-4.26212	5.36747	0.00187392	0.555667	-2.44223	CD247
cg09295799	0.779887	1.27766	5.36737	0.00187409	0.555667	-2.44225
cg20786495	0.664291	3.50557	5.36692	0.00187487	0.555667	-2.44237	C1orf57
cg01314691	0.805027	-3.88077	5.36587	0.0018767	0.555667	-2.44263	ING1
cg15316703	1.18967	-5.00332	5.36543	0.00187746	0.555667	-2.44275	KDM2B
cg13086477	0.656514	1.36522	5.36502	0.00187818	0.555667	-2.44285	GMDS
cg18365029	0.784706	-1.19379	5.36482	0.00187853	0.555667	-2.4429
cg03553226	-0.792441	1.91854	-5.36462	0.00187888	0.555667	-2.44296
cg09043750	0.796696	-4.36437	5.3636	0.00188066	0.555667	-2.44322	ALG5
cg03025061	0.669908	-2.95874	5.36351	0.00188081	0.555667	-2.44324	EIF3E
cg26430023	0.707016	1.87758	5.36328	0.00188122	0.555667	-2.4433	ODZ4
cg08201041	0.672883	1.06921	5.36227	0.00188298	0.555667	-2.44356	HHAT
cg24838345	0.751219	1.08636	5.36138	0.00188453	0.555667	-2.44379	MTSS1
cg14917700	0.77313	-2.3719	5.36037	0.00188629	0.555667	-2.44404	SHQ1
cg16875632	0.657694	0.928389	5.36012	0.00188673	0.555667	-2.44411	MBOAT1
cg26916741	0.654899	-1.73614	5.35981	0.00188727	0.555667	-2.44419
cg18296656	-0.695146	0.291491	-5.35757	0.0018912	0.555667	-2.44476	CIRH1A
cg10864970	0.841013	2.39028	5.35648	0.00189311	0.555667	-2.44504	CADPS2
cg11748517	1.12584	-3.35363	5.35529	0.00189521	0.555667	-2.44535	PDCL
cg17692230	-0.689835	-2.47228	-5.35481	0.00189605	0.555667	-2.44547
cg01531455	0.806034	-4.48784	5.35298	0.00189927	0.555667	-2.44594	RABEP1
cg23864202	-0.665601	-0.733901	-5.35295	0.00189933	0.555667	-2.44595	BDKRB1
cg23117829	0.690795	-2.15563	5.35224	0.00190059	0.555667	-2.44613
cg20433275	0.893945	-3.39573	5.35208	0.00190087	0.555667	-2.44618
cg27085741	0.750609	-3.1182	5.35182	0.00190132	0.555667	-2.44624	CLCN1
cg14797308	0.748299	1.02648	5.34914	0.00190605	0.555667	-2.44693	POU2F1
cg00043364	-0.743155	0.112917	-5.3491	0.00190614	0.555667	-2.44694	PHF15
cg23040259	0.660563	1.01209	5.34702	0.00190982	0.555667	-2.44748	LAMA3
cg23629959	-0.77351	2.62729	-5.34662	0.00191053	0.555667	-2.44758	PRKACB
cg18461528	0.735912	-3.80869	5.34613	0.0019114	0.555667	-2.44771	STARD13
cg26703758	4.12625	-3.13415	5.34606	0.00191153	0.555667	-2.44773	KCNC1
cg00832329	0.681348	1.04259	5.34591	0.00191178	0.555667	-2.44776	PACS2
cg05863612	0.683408	3.13551	5.34541	0.00191268	0.555667	-2.44789	DNMBP
cg13890379	0.847273	0.828882	5.3454	0.00191269	0.555667	-2.44789	DOK6
cg08604594	0.679601	-3.95891	5.34423	0.00191478	0.555667	-2.4482
cg05459190	0.666757	0.924866	5.34296	0.00191703	0.555667	-2.44852	STK32C
cg19024165	0.649855	0.742963	5.34237	0.0019181	0.555667	-2.44868	NDFIP1
cg18792385	0.74004	2.16494	5.3422	0.00191839	0.555667	-2.44872	MTF2
cg09207726	0.676818	2.67548	5.34148	0.00191967	0.555667	-2.44891	FHIT
cg01258929	0.696491	0.89766	5.34108	0.00192039	0.555667	-2.44901
cg24782121	-1.06358	3.04125	-5.3408	0.0019209	0.555667	-2.44908	PDE7B
cg24660631	0.675846	0.84269	5.33996	0.0019224	0.555667	-2.4493
cg25745119	0.686771	3.0035	5.33924	0.00192367	0.555667	-2.44948	SH3RF1
cg06279296	0.917146	0.257474	5.33772	0.00192639	0.555667	-2.44988	DIP2C
cg19717595	0.783322	-3.00126	5.33612	0.00192927	0.555667	-2.45029	DAB1
cg02894300	0.702062	-2.96942	5.33485	0.00193155	0.555667	-2.45062
cg10105341	0.675435	1.42971	5.33484	0.00193156	0.555667	-2.45062	STAG1
cg16376620	0.866273	2.34032	5.3348	0.00193164	0.555667	-2.45063	PLEKHA5
cg20093280	0.676669	-1.75502	5.33445	0.00193226	0.555667	-2.45072	PALLD
cg26112797	0.73222	1.02306	5.33222	0.0019363	0.555667	-2.4513	MIR142
cg18610280	0.827842	2.84805	5.33216	0.0019364	0.555667	-2.45132	LINC00669
cg21562423	-0.930213	2.38876	-5.3318	0.00193705	0.555667	-2.45141
cg06820621	0.691743	-1.77486	5.33123	0.00193807	0.555667	-2.45156
cg11795728	0.817072	-0.904182	5.33085	0.00193876	0.555667	-2.45166
cg10674293	0.702276	2.81766	5.33074	0.00193895	0.555667	-2.45169
cg15955909	0.777759	1.97637	5.33062	0.00193918	0.555667	-2.45172	OPA1
cg09279029	0.647135	0.224087	5.32991	0.00194046	0.555667	-2.4519
cg07616738	0.708766	0.963548	5.32982	0.00194061	0.555667	-2.45192	ZC3HC1
cg00368987	-0.673872	-3.58159	-5.32956	0.00194109	0.555667	-2.45199	ZNF264
cg05540133	0.954271	3.61948	5.32954	0.00194113	0.555667	-2.452	CBFA2T3
cg07530759	-0.70918	2.63988	-5.32944	0.00194131	0.555667	-2.45202	PRSS37
cg12603560	-0.68097	-1.43423	-5.32939	0.00194139	0.555667	-2.45204	TNKS1BP1
cg13030981	0.681179	-0.0768412	5.32929	0.00194158	0.555667	-2.45206	RHOG
cg13502610	0.797862	-1.45877	5.3282	0.00194355	0.555667	-2.45235	XPR1
cg15247329	0.793051	2.03581	5.32818	0.00194359	0.555667	-2.45235
cg23198826	-0.667496	-3.2067	-5.32763	0.00194458	0.555667	-2.45249	PPP1R1B
cg11189648	0.654838	-0.613635	5.32643	0.00194675	0.555667	-2.4528	SPATS2L
cg23256675	-0.679451	-1.20586	-5.32628	0.00194704	0.555667	-2.45284	C5orf13
cg04029625	0.699911	-3.12471	5.32525	0.0019489	0.555667	-2.45311	CNTD1
cg18648427	-0.671635	0.368165	-5.32495	0.00194945	0.555667	-2.45319	LINC01207
cg07638261	0.699358	1.18522	5.32489	0.00194955	0.555667	-2.4532
cg17312277	-0.753412	0.140787	-5.32465	0.00194999	0.555667	-2.45327
cg22989843	1.03544	-2.33842	5.32443	0.00195039	0.555667	-2.45333	PAX3
cg25242968	0.863543	1.86101	5.32354	0.001952	0.555667	-2.45356
cg25748127	-0.76852	-4.40381	-5.32348	0.00195212	0.555667	-2.45357	TSPAN4
cg14564351	0.648483	1.27864	5.32285	0.00195326	0.555667	-2.45373	AHI1
cg13026550	1.66129	3.38404	5.32274	0.00195345	0.555667	-2.45376	ZDHHC14
cg14426911	0.794982	0.976283	5.32251	0.00195388	0.555667	-2.45382	SEMA5A
cg04266169	-0.985167	-3.91908	-5.32107	0.0019565	0.555667	-2.4542	GNB1
cg23418339	-0.939965	-4.17286	-5.32097	0.00195669	0.555667	-2.45422
cg00781343	-0.653081	-0.66665	-5.32082	0.00195697	0.555667	-2.45426
cg11984960	-0.732274	2.36786	-5.32013	0.00195822	0.555667	-2.45444
cg03892815	0.774542	2.11396	5.32001	0.00195844	0.555667	-2.45447
cg21604550	0.710865	0.747829	5.31978	0.00195886	0.555667	-2.45453
cg17217322	-1.17886	-2.21089	-5.31954	0.0019593	0.555667	-2.4546	DTX4
cg26361646	0.693397	-3.15977	5.31938	0.00195959	0.555667	-2.45464	C12orf10
cg20750619	-0.646941	0.787811	-5.31934	0.00195967	0.555667	-2.45465	ERCC4
cg21672524	0.694401	2.36628	5.31871	0.00196081	0.555667	-2.45481	ETFB
cg07844127	-0.69239	1.87868	-5.31824	0.00196168	0.555667	-2.45494
cg10423750	-0.842639	-0.923827	-5.31818	0.00196179	0.555667	-2.45495	TRPM3
cg13705616	-0.776724	4.42565	-5.31814	0.00196187	0.555667	-2.45496	SHANK2
cg11954813	-0.650145	0.770363	-5.31809	0.00196195	0.555667	-2.45497
cg27191786	0.649943	1.20206	5.31803	0.00196206	0.555667	-2.45499
cg03091668	0.725025	-1.19202	5.31783	0.00196243	0.555667	-2.45504	UPB1
cg21875655	-0.648299	0.824851	-5.31745	0.00196312	0.555667	-2.45514
cg27237087	0.746063	-4.39785	5.317	0.00196395	0.555667	-2.45526	BRD2
cg22154182	1.15785	-4.29846	5.31683	0.00196426	0.555667	-2.4553	RASSF7
cg04530666	0.648183	3.42521	5.3155	0.00196669	0.555667	-2.45565
cg22150024	0.677838	-3.88524	5.31464	0.00196827	0.555667	-2.45587
cg00675429	0.772824	-4.0186	5.31455	0.00196843	0.555667	-2.4559	WDR67
cg05629639	-0.663193	2.77211	-5.3143	0.00196891	0.555667	-2.45596	PAXBP1
cg26848180	0.947587	2.48643	5.31371	0.00196998	0.555667	-2.45611	LOC101060498
cg00070043	0.73653	-3.48143	5.3131	0.0019711	0.555667	-2.45627	ABR
cg20139898	0.657805	-3.7018	5.31263	0.00197196	0.555667	-2.4564	PDIK1L
cg17152462	-0.722116	-1.82138	-5.31205	0.00197303	0.555667	-2.45655	SOS2
cg13153708	-0.701357	0.0310669	-5.31199	0.00197315	0.555667	-2.45657
cg18090431	0.645939	2.47964	5.31121	0.00197458	0.555667	-2.45677
cg08586808	0.655709	1.53661	5.31113	0.00197474	0.555667	-2.45679
cg01100763	0.678558	-4.09951	5.31087	0.00197521	0.555667	-2.45686
cg19519980	0.760746	-2.02562	5.31046	0.00197596	0.555667	-2.45696
cg22864337	-1.176	-4.62027	-5.31002	0.00197678	0.555667	-2.45708
cg06582679	0.726296	2.44486	5.30952	0.00197771	0.555667	-2.45721	RBP2
cg00711734	0.700381	-4.15893	5.30684	0.00198266	0.555667	-2.45791	WDR4
cg20462149	0.694818	1.98974	5.30546	0.00198521	0.555667	-2.45827	WNT8B
cg26289408	-0.77437	-1.47954	-5.30527	0.00198557	0.555667	-2.45832
cg10759656	0.68751	-1.26382	5.30489	0.00198628	0.555667	-2.45842	PLA2G4A
cg12388682	-0.749971	3.19497	-5.30429	0.00198739	0.555667	-2.45858
cg03038146	0.726367	0.985892	5.30364	0.00198859	0.555667	-2.45875	FAM65B
cg12206898	0.663378	3.16648	5.30302	0.00198975	0.555667	-2.45891	SEC22A
cg15316206	-0.740334	-2.14727	-5.30175	0.00199211	0.555667	-2.45924	SORBS3
cg26537563	0.6892	-1.86508	5.30134	0.00199287	0.555667	-2.45935
cg22482014	-1.13453	4.16226	-5.30111	0.0019933	0.555667	-2.45941	SLC12A7
cg16353957	0.913216	-3.92407	5.30068	0.0019941	0.555667	-2.45952	LHX9
cg09420212	0.879044	0.424494	5.30032	0.00199479	0.555667	-2.45962
cg19752649	0.672034	1.17552	5.30009	0.0019952	0.555667	-2.45968	CLEC16A
cg21262313	0.70716	0.179964	5.30009	0.00199521	0.555667	-2.45968
cg08524722	-1.29412	2.90947	-5.29976	0.00199582	0.555667	-2.45976	DYRK1A
cg03647563	0.663284	-0.918037	5.29918	0.00199691	0.555667	-2.45992	PHACTR1
cg17885586	0.681722	2.68693	5.29898	0.00199728	0.555667	-2.45997	CORIN
cg27005946	0.650664	0.282472	5.29877	0.00199768	0.555667	-2.46002	SDK1
cg09855735	0.687381	2.13525	5.29869	0.00199782	0.555667	-2.46004
cg18794145	0.821599	-3.74678	5.29787	0.00199935	0.555667	-2.46026	MACF1
cg06652235	0.686836	2.55668	5.29745	0.00200013	0.555667	-2.46037	FAM126A
cg15373530	-0.651544	0.276441	-5.29699	0.00200101	0.555667	-2.46049	LINC01105
cg27302301	0.733111	-0.0090429	5.29678	0.00200139	0.555667	-2.46055
cg17927918	1.08946	2.82902	5.2963	0.0020023	0.555667	-2.46067	ARHGEF3
cg03998606	0.708687	1.2402	5.29545	0.00200388	0.555667	-2.46089
cg12973803	-0.655085	0.538627	-5.29534	0.00200409	0.555667	-2.46092
cg02850941	-0.944685	-3.92913	-5.29502	0.00200469	0.555667	-2.46101	SPATA2L
cg03072568	0.70901	-2.8849	5.29478	0.00200513	0.555667	-2.46107
cg15634225	0.696262	0.247009	5.29396	0.00200669	0.555667	-2.46129
cg03357160	0.949455	-4.45186	5.29372	0.00200712	0.555667	-2.46135	UBR2
cg05876699	0.659775	0.992596	5.29361	0.00200734	0.555667	-2.46138	LOC101929140
cg07776130	0.695149	0.830139	5.29356	0.00200742	0.555667	-2.46139	TDRD1
cg14705142	1.31254	-4.43205	5.29282	0.00200883	0.555667	-2.46159	INSIG2
cg22957135	0.738992	-2.65894	5.29076	0.00201269	0.555667	-2.46213	NPAS3
cg24762586	0.894935	-3.62378	5.29073	0.00201275	0.555667	-2.46213	CNBP
cg08503516	0.66715	3.49909	5.29037	0.00201342	0.555667	-2.46223	CDC27
cg06270588	0.727902	1.50989	5.29029	0.00201358	0.555667	-2.46225
cg01593498	0.811163	2.48686	5.29008	0.00201399	0.555667	-2.46231	MLLT4
cg00572356	0.671121	-4.17249	5.28984	0.00201444	0.555667	-2.46237	ESCO1
cg03631459	-0.820872	3.03275	-5.28891	0.00201618	0.555667	-2.46261
cg19456318	0.861342	1.07515	5.28818	0.00201757	0.555667	-2.46281	LYST
cg14305557	-1.02927	-4.74892	-5.28754	0.00201877	0.555667	-2.46297	ILK
cg17511933	-0.834588	3.69107	-5.28705	0.0020197	0.555667	-2.4631	GLI2
cg03272886	0.732082	1.26065	5.28693	0.00201993	0.555667	-2.46314
cg05859325	0.659353	-0.292768	5.28641	0.00202092	0.555667	-2.46327
cg19111042	0.825673	-3.34185	5.28626	0.0020212	0.555667	-2.46331	METTL6
cg27105884	0.752425	3.21758	5.28623	0.00202125	0.555667	-2.46332	ZBTB14
cg10600701	0.65383	-1.45093	5.28562	0.00202241	0.555667	-2.46348	MECOM
cg19343088	0.779876	-4.15918	5.28558	0.00202248	0.555667	-2.46349	AIM1
cg14429846	-0.992773	3.12186	-5.28507	0.00202345	0.555667	-2.46363	ADK
cg08950691	0.778027	2.86639	5.28386	0.00202574	0.555667	-2.46394	DLC1
cg11641450	0.681802	0.18084	5.28206	0.00202916	0.555667	-2.46442	RPTOR
cg26695444	0.809584	3.27517	5.28194	0.00202938	0.555667	-2.46445	LOC84856
cg17462978	-0.746372	1.01158	-5.28151	0.00203022	0.555667	-2.46457
cg25494016	0.795752	-1.36501	5.28127	0.00203067	0.555667	-2.46463	SLC10A5
cg02840936	0.902742	2.12231	5.28109	0.002031	0.555667	-2.46467	PLA2G2C
cg11526778	0.647466	2.1636	5.27976	0.00203354	0.555667	-2.46503	JAZF1
ch.12.706878F	0.69127	-3.06875	5.27904	0.00203491	0.555667	-2.46522
cg08369141	-0.92866	-4.83058	-5.27878	0.00203541	0.555667	-2.46529	PDE4A
cg09669275	-0.642405	-2.66984	-5.27779	0.00203731	0.555667	-2.46555
cg05312305	0.830479	-3.56076	5.27768	0.00203752	0.555667	-2.46558	ZNF655
cg11042452	0.852878	0.90145	5.27723	0.00203838	0.555667	-2.4657	STK10
cg03420141	-0.657299	1.63622	-5.2767	0.00203939	0.555667	-2.46584
cg23017345	0.697174	0.631835	5.27627	0.00204021	0.555667	-2.46595	KMO
cg13863118	0.805249	-3.62963	5.2758	0.00204111	0.555667	-2.46607
cg09348360	-0.822862	2.26478	-5.27518	0.00204229	0.555667	-2.46624	SCAND3
cg17617930	-0.665254	-4.4326	-5.27411	0.00204434	0.555667	-2.46652	ADCYAP1R1
cg04441857	0.83455	0.919129	5.27308	0.00204632	0.555667	-2.46679	FAM107B
cg14570643	0.668798	2.2653	5.2725	0.00204745	0.555667	-2.46695	AUTS2
cg03205993	-0.670168	1.63773	-5.27237	0.00204769	0.555667	-2.46698
cg06447983	0.664987	1.28444	5.27139	0.00204958	0.555667	-2.46724	MCPH1
cg06797577	0.658269	-4.53876	5.27123	0.00204989	0.555667	-2.46728	PDE3B
cg27230999	0.74406	2.92436	5.26935	0.0020535	0.555667	-2.46778	FAM55D
cg24234141	-0.640874	-0.151628	-5.26837	0.00205539	0.555667	-2.46804	SPI1
cg18916423	0.74046	-1.02535	5.26777	0.00205654	0.555667	-2.4682	POU1F1
cg13303177	0.770951	2.74598	5.26695	0.00205813	0.555667	-2.46842	IPO7
cg15216167	0.725029	1.66875	5.26582	0.00206031	0.555667	-2.46872	HEXA
cg15244101	0.683423	0.322328	5.26574	0.00206048	0.555667	-2.46874
cg14210817	0.642708	0.129638	5.26537	0.0020612	0.555667	-2.46884
cg13428862	-0.700181	-4.96171	-5.26522	0.00206148	0.555667	-2.46888	ATP5J
cg12166435	-1.01519	-2.9708	-5.26492	0.00206207	0.555667	-2.46896	SIN3B
cg06164636	0.708901	-3.57851	5.26441	0.00206305	0.555667	-2.46909
cg02897366	2.58408	-0.268898	5.26441	0.00206305	0.555667	-2.46909
cg13583272	-0.691901	-0.245185	-5.26348	0.00206485	0.555667	-2.46934	NXN
cg15721584	0.782554	0.91263	5.26346	0.00206489	0.555667	-2.46934	SOX2OT
cg25479742	1.19724	-1.43823	5.26336	0.00206509	0.555667	-2.46937	FAM198B
cg19467605	0.734835	1.13689	5.26204	0.00206765	0.555667	-2.46972	PIWIL4
cg05298677	1.01871	-4.16622	5.25997	0.00207167	0.555667	-2.47027	ETV7
cg03017653	0.747595	-0.810845	5.25988	0.00207184	0.555667	-2.47029	TTC13
cg17979824	0.786508	-3.23323	5.25967	0.00207226	0.555667	-2.47035
cg23441747	-0.877835	3.40336	-5.2589	0.00207375	0.555667	-2.47055
cg00182781	-0.67637	2.10409	-5.25868	0.00207419	0.555667	-2.47061
cg18786414	-0.683678	-1.59479	-5.25782	0.00207587	0.555667	-2.47084	KCNT2
cg08124910	0.919367	-3.66903	5.25729	0.00207689	0.555667	-2.47098	LOC100133991
cg19912160	0.70913	1.45287	5.25683	0.0020778	0.555667	-2.47111	LINC00189
cg05324618	-0.642887	2.80708	-5.25605	0.00207932	0.555667	-2.47131	MTA1
cg17413870	-0.764661	0.546492	-5.25559	0.00208022	0.555667	-2.47144	LRP1B
cg20817899	-0.896627	2.74533	-5.25537	0.00208065	0.555667	-2.4715	WARS2
cg14540650	0.650165	1.00851	5.25529	0.00208082	0.555667	-2.47152
cg10793252	-0.664716	2.72196	-5.25513	0.00208112	0.555667	-2.47156	ATXN2
cg12043048	-0.863497	1.64626	-5.255	0.00208138	0.555667	-2.47159
cg16417911	-0.781527	-4.03064	-5.2547	0.00208197	0.555667	-2.47167	CCDC101
cg03640051	0.766824	1.01553	5.25411	0.00208313	0.555667	-2.47183	ATP8A1
cg22345299	0.680333	-2.05437	5.25174	0.00208778	0.555667	-2.47246	GREM1
cg11740198	-0.753143	1.73705	-5.2517	0.00208784	0.555667	-2.47247
cg13315362	0.771604	-0.13648	5.25162	0.002088	0.555667	-2.47249	FHIT
cg24096959	-0.723832	-0.921581	-5.25133	0.00208857	0.555667	-2.47257	XIRP2
cg25147763	-1.04851	1.37547	-5.2491	0.00209296	0.555667	-2.47317	PPP4R2
cg03898766	-0.67822	-0.445461	-5.24906	0.00209305	0.555667	-2.47318
cg07530048	0.947369	2.25037	5.24781	0.0020955	0.555667	-2.47351
cg05634584	0.648449	1.49758	5.2473	0.00209652	0.555667	-2.47365	CFLAR
cg01556706	-0.937245	-2.79165	-5.24706	0.00209699	0.555667	-2.47371	FHIT
cg04990294	0.648879	-0.0443841	5.24691	0.00209728	0.555667	-2.47375	DAPK2
cg09185582	0.912501	1.21186	5.2468	0.0020975	0.555667	-2.47378	DOCK8
cg03256305	0.642873	2.66441	5.24647	0.00209815	0.555667	-2.47387	MAPKAP1
cg00961904	-0.674585	-0.960934	-5.24567	0.00209973	0.555667	-2.47408
cg23057561	0.732002	-4.05978	5.24547	0.00210012	0.555667	-2.47414	RNF10
cg15993795	0.740049	-4.03587	5.24545	0.00210017	0.555667	-2.47414	CAND1
cg10500173	0.770339	-3.83369	5.2443	0.00210245	0.555667	-2.47445	TACC1
cg13075304	-0.847727	2.33703	-5.24376	0.00210351	0.555667	-2.4746
cg19800871	0.931788	2.64623	5.24312	0.00210478	0.555667	-2.47477	EXOC5
cg16506927	0.765814	-0.506946	5.24284	0.00210533	0.555667	-2.47484	WNK1
cg19404215	-0.833078	-4.31929	-5.24272	0.00210558	0.555667	-2.47487	CRTAP
cg09546312	0.782648	-0.837756	5.24254	0.00210594	0.555667	-2.47492	LGR5
cg15083949	0.75268	-1.7038	5.24173	0.00210754	0.555667	-2.47514
cg27178714	0.678114	3.51529	5.24046	0.00211006	0.555667	-2.47548	RBMS3
cg12253698	-0.653274	1.01959	-5.23968	0.00211162	0.555667	-2.47569	ACSL1
cg02095102	-0.679497	1.39008	-5.23966	0.00211165	0.555667	-2.47569	ALDH9A1
cg07310634	-0.64812	2.89893	-5.23964	0.00211169	0.555667	-2.4757	SORBS3
cg14464551	-0.702365	2.52868	-5.2383	0.00211436	0.555667	-2.47606
cg24648408	0.697333	1.705	5.23744	0.00211609	0.555667	-2.47629	TMEM202
cg16873443	0.726867	-0.933716	5.23734	0.00211628	0.555667	-2.47632
cg14839386	0.746526	2.94673	5.2373	0.00211636	0.555667	-2.47633	DYNC1H1
cg04147428	0.683284	2.18924	5.23618	0.0021186	0.555667	-2.47663	MET
cg05515099	0.648002	0.997411	5.23559	0.00211978	0.555667	-2.47679
cg26013992	0.735678	0.787069	5.2352	0.00212055	0.555667	-2.47689
cg25061860	0.651653	1.54056	5.23467	0.00212161	0.555667	-2.47703	PTPRK
cg10877458	0.666934	-3.16649	5.23434	0.00212228	0.555667	-2.47712	BRP44L
cg20198393	-0.8396	3.81202	-5.23395	0.00212306	0.555667	-2.47723
cg17452056	0.645542	0.137355	5.23365	0.00212366	0.555667	-2.47731
cg06105681	0.730689	-3.85537	5.23284	0.00212529	0.555667	-2.47752	NCOR1
cg09664107	0.679173	-0.177889	5.23211	0.00212674	0.555667	-2.47772
cg16544318	0.790419	0.654368	5.23161	0.00212775	0.555667	-2.47785	SENP6
cg11873482	-0.832633	-3.71614	-5.23115	0.00212868	0.555667	-2.47798	TAC1
cg09604110	0.712141	-4.25975	5.2304	0.00213017	0.555667	-2.47818	NT5DC1
cg14391245	-0.674777	0.340385	-5.22998	0.00213103	0.555667	-2.47829
cg13277983	0.813752	-4.33019	5.22963	0.00213173	0.555667	-2.47839	DNAJC30
cg20474199	0.704027	0.379375	5.22947	0.00213204	0.555667	-2.47843
cg15966106	-0.654653	-3.90195	-5.22942	0.00213216	0.555667	-2.47844	SEMA5A
cg03703171	-0.666139	0.685257	-5.22932	0.00213235	0.555667	-2.47847	IL1RN
cg15997356	0.729506	1.37818	5.22922	0.00213255	0.555667	-2.4785
cg21151381	0.776024	0.656808	5.22823	0.00213454	0.555667	-2.47876
cg22365178	0.658303	-0.330167	5.22811	0.00213478	0.555667	-2.47879
cg03882250	0.822022	0.93876	5.2279	0.00213521	0.555667	-2.47885	LINC00299
cg03007404	-0.773916	-4.38513	-5.22745	0.00213611	0.555667	-2.47897	RNF216
cg01078983	-0.68342	0.590208	-5.22742	0.00213618	0.555667	-2.47898	ANKRD30BP3
cg14292442	0.636282	0.961818	5.22736	0.00213629	0.555667	-2.479	KCNE3
cg22262670	0.668568	0.857657	5.22727	0.00213648	0.555667	-2.47902	ARHGAP25
cg22705835	-0.901786	-0.733668	-5.22712	0.00213678	0.555667	-2.47906	REEP3
cg12042866	0.64318	1.97882	5.22701	0.002137	0.555667	-2.47909	TTLL5
cg10692932	0.737436	-4.66929	5.22673	0.00213756	0.555667	-2.47916	TROAP
cg02190916	0.688983	2.69212	5.2265	0.00213802	0.555667	-2.47923
cg15899692	-0.930916	-2.69997	-5.2264	0.00213824	0.555667	-2.47925	HSP90AB1
cg10818319	0.94777	-3.51122	5.22607	0.0021389	0.555667	-2.47934	DECR1
cg05859065	-0.696337	0.251646	-5.22531	0.00214043	0.555667	-2.47955	RIN2
cg23705487	0.719037	-2.60699	5.22341	0.00214428	0.555667	-2.48006	DECR1
cg10567463	0.969127	-0.661302	5.22321	0.00214469	0.555667	-2.48011
cg01908660	-0.827049	-4.00904	-5.22283	0.00214545	0.555667	-2.48022	CLPX
cg18430169	-0.653756	2.441	-5.2224	0.00214633	0.555667	-2.48033	PTPRO
cg05152369	0.713594	0.303972	5.22232	0.00214649	0.555667	-2.48035	ZDHHC14
cg06123179	0.831349	1.07155	5.22171	0.00214773	0.555667	-2.48052
cg27159987	-0.917815	-0.0499799	-5.22165	0.00214784	0.555667	-2.48053	ESYT2
cg24514600	0.67782	1.75879	5.2213	0.00214855	0.555667	-2.48063	PVT1
ch.2.226985145F	0.702414	-4.31072	5.22085	0.00214948	0.555667	-2.48075
cg15697652	-0.687628	-0.224295	-5.22061	0.00214996	0.555667	-2.48082
cg17033499	0.691664	0.713431	5.22046	0.00215027	0.555667	-2.48086
cg19996254	0.718855	0.763207	5.22017	0.00215086	0.555667	-2.48093	ABLIM1
cg05215498	0.647461	1.21777	5.21974	0.00215173	0.555667	-2.48105
cg22964132	0.972263	2.7989	5.21973	0.00215175	0.555667	-2.48105	TBC1D1
cg14953379	-0.639371	0.888276	-5.21967	0.00215188	0.555667	-2.48107	AGK
cg07064544	-0.908641	3.77721	-5.21894	0.00215335	0.555667	-2.48126	HNF4A
cg11534243	0.795027	1.28335	5.21789	0.0021555	0.555667	-2.48155	DHTKD1
cg03647700	-0.754083	-0.84462	-5.21761	0.00215606	0.555667	-2.48162	ABL2
cg23674882	-0.633417	-0.205343	-5.21714	0.00215703	0.555667	-2.48175	LOXL3
cg01749718	-0.75681	2.09994	-5.21564	0.00216009	0.555667	-2.48216	NTF3
cg01648301	-0.878777	-4.24265	-5.21532	0.00216073	0.555667	-2.48224	AKIP1
cg11923198	0.633364	-3.17112	5.21532	0.00216074	0.555667	-2.48224	SKOR1
cg08237722	-0.728051	-0.296391	-5.21446	0.00216249	0.555667	-2.48247	COL3A1
cg12235695	0.782897	0.962047	5.214	0.00216343	0.555667	-2.4826	GLRX3
cg02015687	0.827374	-0.0121594	5.21281	0.00216587	0.555667	-2.48292	METTL16
cg25272883	0.678228	1.03719	5.2125	0.00216652	0.555667	-2.48301
cg04365123	0.637842	-1.09231	5.21202	0.0021675	0.555667	-2.48314	GDF6
cg17882374	0.97365	3.75556	5.21186	0.00216782	0.555667	-2.48318	CCDC40
cg07345179	0.659078	3.12821	5.21138	0.0021688	0.555667	-2.48331	SLC8A1
cg07480840	-0.65044	0.460985	-5.21027	0.00217108	0.555667	-2.48361	OLFML2B
cg14970053	-0.641384	0.46963	-5.20993	0.00217179	0.555667	-2.4837
cg18120564	-0.772904	2.30311	-5.20782	0.00217611	0.555667	-2.48427	COL4A1
cg20336100	-0.776991	-3.95776	-5.20736	0.00217707	0.555667	-2.4844	PTPN2
cg17975060	0.932619	3.86197	5.20729	0.00217721	0.555667	-2.48442	CAND1
cg24427243	-0.64386	-1.15857	-5.20637	0.00217911	0.555667	-2.48467	TNFRSF8
cg25363347	-1.13353	2.53463	-5.20582	0.00218024	0.555667	-2.48481	PDZRN3
cg02976405	0.795757	-3.64494	5.2053	0.00218132	0.555667	-2.48496	C7orf10
cg19287714	-0.731228	3.42002	-5.20522	0.00218149	0.555667	-2.48498	CYFIP1
cg06978021	0.703925	-3.56429	5.20503	0.00218188	0.555667	-2.48503	TCFL5
cg18747378	-0.67159	-3.42698	-5.20449	0.002183	0.555667	-2.48518	HLA
cg09956694	0.794817	-4.6987	5.2042	0.00218359	0.555667	-2.48525	IBTK
cg02772682	-1.04172	-1.88966	-5.20406	0.00218388	0.555667	-2.48529	SNAPC2
cg01978215	0.660912	-0.381721	5.20292	0.00218624	0.555667	-2.4856	GTDC1
cg11955373	-0.651304	-4.89765	-5.20289	0.00218631	0.555667	-2.48561	TTC31
cg03035921	0.947407	-3.80169	5.20271	0.00218668	0.555667	-2.48566	CLASP1
cg08929210	0.702326	2.88644	5.20211	0.00218792	0.555667	-2.48582	PRUNE2
cg05825377	0.635726	-0.247145	5.20209	0.00218797	0.555667	-2.48583	SH3PXD2A
cg00510718	0.866257	0.231876	5.202	0.00218815	0.555667	-2.48585	PIK3CG
cg12727462	-0.755702	-4.32421	-5.20126	0.00218967	0.555667	-2.48605	SLC25A24
cg09216030	-0.96308	3.16721	-5.20106	0.00219009	0.555667	-2.48611	PAXBP1
cg26851153	0.822177	-0.759708	5.1999	0.00219252	0.555667	-2.48642	RBMS3
cg15834993	1.47903	2.66887	5.19973	0.00219286	0.555667	-2.48647
cg17366808	-0.65646	3.32588	-5.19951	0.00219331	0.555667	-2.48653	C15orf60
cg25599167	0.703192	1.63369	5.19846	0.00219551	0.555667	-2.48682	GADL1
cg26502827	-0.835644	-3.67759	-5.19697	0.00219861	0.555667	-2.48722	ANKDD1A
cg00481239	0.735092	-3.59882	5.19624	0.00220011	0.555667	-2.48742	SHC4
cg01414357	-0.787259	-2.50431	-5.19616	0.00220029	0.555667	-2.48744	SEPW1
cg08004406	0.756513	-0.794857	5.19518	0.00220233	0.555667	-2.48771	UBE2E2
cg24729879	-0.853996	-2.25789	-5.19505	0.0022026	0.555667	-2.48774	IL6ST
cg12351889	-1.07707	1.90428	-5.19489	0.00220293	0.555667	-2.48778	LOC101928516
cg05107281	-0.709134	0.333532	-5.1948	0.00220313	0.555667	-2.48781	C11orf49
cg06055935	-0.718126	-1.12853	-5.1944	0.00220396	0.555667	-2.48792	RAB3GAP2
cg17905632	-1.44422	2.0253	-5.19384	0.00220514	0.555667	-2.48807	MAGI1
cg08809223	0.653905	2.39747	5.19375	0.00220533	0.555667	-2.4881	POU5F1
cg14590394	0.661463	0.710616	5.19291	0.00220708	0.555667	-2.48832	CCDC26
cg07344194	-0.750457	2.35036	-5.19146	0.00221012	0.555667	-2.48872
cg24382521	-0.970361	2.10794	-5.19052	0.00221209	0.555667	-2.48898	C7
cg11211197	-0.842714	1.7876	-5.19032	0.00221252	0.555667	-2.48903
cg07070413	0.641564	2.14912	5.18982	0.00221356	0.555667	-2.48917	KHK
cg00658440	-0.932808	-1.20146	-5.18937	0.0022145	0.555667	-2.48929
cg27324509	0.666589	0.749057	5.18932	0.0022146	0.555667	-2.4893
cg24606832	0.790529	3.10605	5.18877	0.00221577	0.555667	-2.48945	TRRAP
cg13106133	-0.67255	-1.20559	-5.18828	0.0022168	0.555667	-2.48959	IGFBP4
cg10552127	-0.648067	-2.54215	-5.18827	0.00221682	0.555667	-2.48959
cg00919237	0.770288	3.11021	5.18798	0.00221744	0.555667	-2.48967	ABCB4
cg03155112	0.653811	1.11195	5.18755	0.00221834	0.555667	-2.48979	TNS3
cg13250850	0.636502	1.33954	5.18608	0.00222142	0.555667	-2.49019	RABGGTB
cg24076747	-0.691581	-0.278301	-5.18572	0.00222219	0.555667	-2.49029	LNX1
cg19533977	0.651237	-0.120881	5.18558	0.0022225	0.555667	-2.49033	CLTC
cg03044268	0.650536	1.2299	5.18528	0.00222311	0.555667	-2.49041	ACACA
cg12447618	0.678398	2.25152	5.18475	0.00222425	0.555667	-2.49055	EFCAB5
cg24401711	0.674437	2.28788	5.18451	0.00222473	0.555667	-2.49062	PIP5K1B
cg20696765	-0.631938	3.00263	-5.18446	0.00222485	0.555667	-2.49063	UBASH3B
cg19388273	-0.776568	0.302859	-5.18445	0.00222486	0.555667	-2.49063
cg10078639	1.17706	-3.52083	5.18417	0.00222545	0.555667	-2.49071	ABLIM1
cg24970356	-0.655981	3.33286	-5.18406	0.0022257	0.555667	-2.49074
cg06684201	0.688409	3.53505	5.18376	0.00222634	0.555667	-2.49082	PTPRN2
cg01615815	0.677967	2.40957	5.18351	0.00222686	0.555667	-2.49089	MIR548I4
cg11733245	0.663376	1.07519	5.18301	0.00222791	0.555667	-2.49103	IL2RA
cg17127769	0.634956	-0.368351	5.18301	0.00222792	0.555667	-2.49103	LCP2
cg02669989	0.789004	-4.26537	5.18281	0.00222833	0.555667	-2.49108	JUN
cg12601576	-0.925203	3.71396	-5.18202	0.00223001	0.555667	-2.4913	GAK
cg18184357	-1.07471	1.97287	-5.18161	0.00223089	0.555667	-2.49141	SLCO5A1
cg07298211	-0.665622	2.21552	-5.18141	0.0022313	0.555667	-2.49146
cg14725641	0.757508	-4.07939	5.18073	0.00223275	0.555667	-2.49165	MIR1908
cg24472823	0.764507	1.26837	5.18018	0.0022339	0.555667	-2.4918	COBL
cg03156101	-0.925268	0.42019	-5.17903	0.00223635	0.555667	-2.49212	JMJD1C
cg24686918	-0.659698	-1.82093	-5.17812	0.0022383	0.555667	-2.49237
cg20388822	-0.634432	-2.64538	-5.17788	0.00223879	0.555667	-2.49243
cg07856430	0.84717	1.21917	5.17777	0.00223904	0.555667	-2.49246	SETBP1
cg00444581	0.906799	2.19729	5.17752	0.00223957	0.555667	-2.49253	PTK2
cg01264365	-0.678851	-0.860245	-5.17669	0.00224133	0.555667	-2.49276	NFS1
cg21919011	-0.732049	2.99893	-5.17631	0.00224215	0.555667	-2.49286	HERC4
cg08713474	0.766348	3.01548	5.17628	0.0022422	0.555667	-2.49287	MKLN1
cg19387053	-0.774754	1.49745	-5.17579	0.00224325	0.555667	-2.493	HMSD
cg10527010	-0.981082	-3.22781	-5.17565	0.00224355	0.555667	-2.49304	SLC6A11
cg01343313	0.738129	-1.86534	5.1755	0.00224386	0.555667	-2.49308
cg18548043	-0.736791	-4.54767	-5.17527	0.00224436	0.555667	-2.49315	SCYL2
cg14377431	-0.674244	-3.77406	-5.17515	0.00224462	0.555667	-2.49318	EDIL3
cg22903943	-0.777158	0.00594789	-5.17477	0.00224542	0.555667	-2.49328	SPAG17
cg03735878	0.634685	3.07257	5.17351	0.00224811	0.555667	-2.49363
cg13021015	-0.884121	0.470131	-5.17285	0.00224952	0.555667	-2.49381	MECOM
cg07616439	-0.649598	-0.819862	-5.17243	0.00225042	0.555667	-2.49393
cg15570035	0.698821	1.61363	5.17202	0.00225131	0.555667	-2.49404	ANKRD17
cg07193105	-0.716011	-1.58892	-5.17202	0.00225132	0.555667	-2.49404	FSD1
cg19501306	0.681185	1.8393	5.17166	0.00225207	0.555667	-2.49414	PACS2
cg13400203	-0.639408	-2.15781	-5.17121	0.00225304	0.555667	-2.49426
cg07717765	-0.777733	-2.86853	-5.1712	0.00225306	0.555667	-2.49426	FOCAD
cg01250155	1.15332	4.16725	5.17054	0.00225447	0.555667	-2.49444	FAM53A
cg11026382	0.673713	1.16811	5.16994	0.00225577	0.555667	-2.49461	PRKACB
cg19577529	0.64478	-3.78604	5.16982	0.00225602	0.555667	-2.49464	PRDM1
cg06516720	0.740165	3.71806	5.16942	0.00225688	0.555667	-2.49475	GMPR
ch.6.215100R	0.654692	-4.38124	5.16896	0.00225786	0.555667	-2.49488	TXNDC5
cg07301729	-0.654025	1.67741	-5.16887	0.00225807	0.555667	-2.4949	STAM
cg07482870	0.659502	-4.54483	5.16865	0.00225852	0.555667	-2.49496	SLC39A7
cg23396843	-0.643799	2.41788	-5.16864	0.00225855	0.555667	-2.49497	LMTK2
cg20040285	-1.16321	-4.0681	-5.16858	0.00225869	0.555667	-2.49498	MAX
cg24660073	-0.936473	0.580757	-5.16852	0.00225881	0.555667	-2.495
cg16425566	-0.671316	2.86408	-5.16791	0.00226012	0.555667	-2.49517	SDR16C6
cg05366160	0.778088	0.378497	5.167	0.00226209	0.555667	-2.49542	HLA
cg21454388	0.650025	1.15281	5.16577	0.00226472	0.555667	-2.49576
cg23048215	0.773636	0.436024	5.16552	0.00226528	0.555667	-2.49583	ARID3A
cg00576936	-0.688079	-1.25333	-5.16513	0.00226612	0.555667	-2.49593	MEGF11
cg10182697	0.695879	-2.41981	5.16465	0.00226714	0.555667	-2.49606	NKX6
cg13747803	-0.906348	-3.75387	-5.16418	0.00226817	0.555667	-2.49619	ZNF234
cg09793807	0.702873	-3.89985	5.1637	0.0022692	0.555667	-2.49633	NFE2L1
cg17641218	0.635343	-0.377593	5.16293	0.00227087	0.555667	-2.49654	VAMP8
cg13995900	-0.66115	1.99964	-5.16284	0.00227106	0.555667	-2.49656	GOLGB1
cg10973043	-0.966468	2.33696	-5.1628	0.00227115	0.555667	-2.49657	RPL21
cg15494597	0.842787	-1.84177	5.16271	0.00227134	0.555667	-2.4966
cg26927939	-0.684903	-1.4644	-5.16269	0.00227138	0.555667	-2.4966	C4orf27
cg17612420	0.62925	-2.37657	5.16268	0.00227141	0.555667	-2.49661	ZNF229
cg01246520	0.653743	1.27767	5.16227	0.0022723	0.555667	-2.49672	RAI1
cg13213997	0.870043	-3.2855	5.16167	0.00227358	0.555667	-2.49688	MBLAC1
cg14833952	0.817974	1.47371	5.16133	0.00227434	0.555667	-2.49698	MED12L
cg24955345	-0.647515	3.37986	-5.16126	0.00227447	0.555667	-2.497	PRDM2
cg12603344	0.827607	2.02677	5.16088	0.00227531	0.555667	-2.4971	SSH2
cg25530761	0.842122	2.12166	5.16072	0.00227565	0.555667	-2.49715	KANK1
cg15441949	0.631205	2.04859	5.16044	0.00227626	0.555667	-2.49723	SCN8A
cg07779423	0.650257	-0.455019	5.16043	0.00227627	0.555667	-2.49723
cg13013301	-0.66366	2.99698	-5.16009	0.00227701	0.555667	-2.49732	SGSM2
cg07374695	0.680686	0.893589	5.1597	0.00227786	0.555667	-2.49743	P2RX7
cg22575879	0.634034	1.49687	5.15966	0.00227795	0.555667	-2.49744	TAB1
cg14622870	0.668383	-2.54431	5.15907	0.00227923	0.555667	-2.4976	LNX2
cg21262241	-0.632157	1.21826	-5.15899	0.00227941	0.555667	-2.49763
cg00729039	0.75952	2.37733	5.15864	0.00228016	0.555667	-2.49772	PDIA4
cg22839308	0.662329	-1.68439	5.15859	0.00228026	0.555667	-2.49773	TLR1
cg08344447	0.63502	-1.95341	5.15811	0.00228131	0.555667	-2.49787
cg11990334	0.736001	0.547781	5.15742	0.00228282	0.555667	-2.49806
cg17973778	-0.640451	-1.51696	-5.15733	0.00228301	0.555667	-2.49808	ARID5B
cg01089395	0.859525	-3.54997	5.15717	0.00228336	0.555667	-2.49813	CCDC28A
cg00804600	-0.627232	2.52441	-5.15669	0.00228439	0.555667	-2.49826
cg01513516	0.775878	1.48682	5.15661	0.00228457	0.555667	-2.49828	TMEM163
cg12354006	-0.794126	-4.89443	-5.15625	0.00228537	0.555667	-2.49838	XPNPEP1
cg15653090	0.656586	0.111882	5.15564	0.00228669	0.555667	-2.49855	DTNA
cg15926342	-0.893846	-4.58088	-5.15548	0.00228705	0.555667	-2.49859	SH3PXD2B
cg02156139	0.803928	-3.43052	5.15433	0.00228955	0.555667	-2.49891	HMGB2
cg07397048	0.674544	-0.989474	5.15391	0.00229047	0.555667	-2.49903	CTTNBP2
cg25039814	0.749934	3.11428	5.15363	0.00229107	0.555667	-2.4991	EEFSEC
cg13786975	0.653037	1.33245	5.15348	0.00229141	0.555667	-2.49915	TPST1
cg13018699	0.688631	2.70694	5.15272	0.00229305	0.555667	-2.49935	ANTXR2
cg12695915	0.692607	-0.00230913	5.15191	0.00229483	0.555667	-2.49958
cg26242583	-0.816347	-3.37044	-5.15172	0.00229524	0.555667	-2.49963	LUZP2
cg06603489	0.664595	0.403097	5.1516	0.00229552	0.555667	-2.49967
cg21153236	0.64855	-0.405382	5.1513	0.00229617	0.555667	-2.49975	GPC6
cg18433530	1.05824	2.45224	5.15116	0.00229649	0.555667	-2.49979
cg23096663	-0.729972	2.36525	-5.14983	0.0022994	0.555667	-2.50016
cg17462438	0.656709	2.05566	5.14982	0.00229941	0.555667	-2.50016	RABGAP1L
cg25162456	-0.646497	2.07407	-5.14904	0.00230113	0.555667	-2.50037	C9orf3
cg22930881	0.783453	1.56038	5.1488	0.00230166	0.555667	-2.50044	SLAMF7
cg26224381	0.77423	0.766861	5.14847	0.00230238	0.555667	-2.50053	CASP8
cg19699287	-0.81651	-2.88816	-5.14761	0.00230428	0.555667	-2.50077	DOC2A
cg12936423	-0.790356	-3.97544	-5.14752	0.00230447	0.555667	-2.5008	COL11A2
cg27433482	0.728706	2.56697	5.14731	0.00230492	0.555667	-2.50085	TRAF5
cg02842658	0.902442	-0.578492	5.14708	0.00230544	0.555667	-2.50092	CLEC12B
cg09302922	0.670076	0.738075	5.14651	0.00230669	0.555667	-2.50107
cg18756060	-0.827115	-4.33847	-5.1465	0.00230671	0.555667	-2.50108	LOC100128731
cg06872070	0.735422	1.93176	5.1464	0.00230694	0.555667	-2.50111	PLEKHM3
cg03891015	0.661114	0.3536	5.14548	0.00230896	0.555667	-2.50136	FHIT
cg24215070	0.964763	-4.56154	5.14477	0.00231053	0.555667	-2.50156	DPYSL4
cg05194509	-0.708524	1.63039	-5.14431	0.00231153	0.555667	-2.50168
cg26960083	0.703989	-1.9026	5.14402	0.00231218	0.555667	-2.50177	EPHA1
cg06854413	0.671586	2.18118	5.14383	0.0023126	0.555667	-2.50182
cg16273509	-0.853495	1.29823	-5.14297	0.00231449	0.555667	-2.50206	PAMR1
cg23975488	0.645965	0.851877	5.1429	0.00231464	0.555667	-2.50207	AKAP7
cg20602244	-0.637087	2.63573	-5.14287	0.00231471	0.555667	-2.50208	FGF14
cg06186468	0.628425	0.568753	5.14277	0.00231495	0.555667	-2.50211
cg02141300	0.636703	2.61225	5.1427	0.00231508	0.555667	-2.50213
cg08204108	0.662559	-0.00809665	5.14256	0.0023154	0.555667	-2.50217	TPST2
cg05005620	0.800305	-2.8479	5.14254	0.00231544	0.555667	-2.50217
cg09368476	-0.661497	2.68227	-5.14254	0.00231545	0.555667	-2.50218
cg18149221	-0.914894	3.09677	-5.1423	0.00231599	0.555667	-2.50224	RFC3
cg02330204	0.724913	0.336031	5.14229	0.00231599	0.555667	-2.50224
cg07661882	0.65246	1.20569	5.14206	0.00231652	0.555667	-2.50231	LRPPRC
cg25769767	0.75705	0.504935	5.14145	0.00231785	0.555667	-2.50248	MKL1
cg17832313	-0.690497	-0.755357	-5.14143	0.00231791	0.555667	-2.50248
cg02216295	0.660818	-3.61087	5.14123	0.00231835	0.555667	-2.50254	ANKRD11
cg26960322	-0.866153	-1.39502	-5.14037	0.00232025	0.555667	-2.50278	CXCR7
cg23198793	0.638267	0.684079	5.1401	0.00232084	0.555667	-2.50285	CAPN3
cg11350889	-0.979342	-3.38438	-5.1397	0.00232173	0.555667	-2.50296	RAI14
cg27475468	0.663494	2.77248	5.13948	0.00232222	0.555667	-2.50302
cg07895437	-0.970351	-1.1036	-5.13937	0.00232246	0.555667	-2.50305	ZBTB22
cg16312968	0.664646	-0.375886	5.13878	0.00232377	0.555667	-2.50322
cg22486242	0.709414	1.48294	5.13837	0.00232469	0.555667	-2.50333	LOC100129461
cg09751918	0.766817	0.858704	5.13783	0.00232588	0.555667	-2.50348	RALA
cg07285764	-0.675487	2.78438	-5.13759	0.00232642	0.555667	-2.50355	GRASP
cg26262197	-0.641795	2.95537	-5.13738	0.00232689	0.555667	-2.50361	CADM1
cg23685037	-0.907204	1.88808	-5.13657	0.00232868	0.555667	-2.50383	SLC16A12
cg26078436	-0.740746	-0.432123	-5.13655	0.00232872	0.555667	-2.50384	HBBP1
cg13394491	-0.664126	0.378384	-5.13572	0.00233058	0.555667	-2.50407	FBXL7
cg19243409	-0.691855	0.889882	-5.13535	0.0023314	0.555667	-2.50417	RBM28
cg00845956	-0.73399	1.8917	-5.13439	0.00233353	0.555667	-2.50444	TDRD12
cg04129780	-0.814997	1.15801	-5.13425	0.00233385	0.555667	-2.50448
cg17359076	0.629541	-3.92721	5.13414	0.0023341	0.555667	-2.50451	TUBA1C
cg01036133	0.629809	1.08375	5.13331	0.00233595	0.555667	-2.50474
cg15571896	0.724134	3.16212	5.13329	0.00233599	0.555667	-2.50475	DST
cg20893048	0.72888	0.549985	5.13295	0.00233675	0.555667	-2.50484
cg06702607	0.659634	2.06954	5.1327	0.00233731	0.555667	-2.50491	CMTM7
cg21212494	1.27281	-3.3955	5.13262	0.0023375	0.555667	-2.50493	KLHL12
cg25653449	0.978159	2.51348	5.13256	0.00233764	0.555667	-2.50495
cg20933261	-0.649645	2.47635	-5.13106	0.00234099	0.555667	-2.50537	PM20D2
cg01691328	-0.686272	1.90101	-5.13052	0.00234219	0.555667	-2.50552
cg09272992	-1.08726	-4.05486	-5.13008	0.00234318	0.555667	-2.50564	TMEM176B
cg01739960	0.62921	1.97352	5.12967	0.0023441	0.555667	-2.50575
cg06627548	-0.706081	0.384118	-5.12951	0.00234446	0.555667	-2.5058	PDS5B
cg06849866	-0.66921	-0.925019	-5.12923	0.00234509	0.555667	-2.50588	TAAR6
cg22618878	0.624079	-4.03543	5.12897	0.00234567	0.555667	-2.50595
cg16679068	0.702331	-1.18326	5.12866	0.00234636	0.555667	-2.50604	CDH17
cg25161531	-0.825572	0.731778	-5.12835	0.00234705	0.555667	-2.50612	MRGPRX2
cg17355742	-0.635631	-1.25852	-5.12708	0.00234992	0.555667	-2.50648	MTHFD1L
cg09775841	-0.692858	0.216882	-5.12644	0.00235134	0.555667	-2.50665	PRR5L
cg11317705	-0.689506	4.4841	-5.12615	0.002352	0.555667	-2.50674
cg09773238	-0.668935	-0.434914	-5.12582	0.00235275	0.555667	-2.50683
cg14576322	-0.688986	3.18339	-5.12567	0.00235309	0.555667	-2.50687	ZNF789
cg04098585	0.681111	0.106733	5.12556	0.00235332	0.555667	-2.5069	CD28
cg18707964	0.647841	2.55476	5.1254	0.00235368	0.555667	-2.50695
cg24807850	-0.642336	-1.64786	-5.12529	0.00235393	0.555667	-2.50698	PRDM16
cg00387361	-0.633134	3.6037	-5.1244	0.00235594	0.555667	-2.50722
cg00377691	0.68735	-0.0346477	5.12343	0.00235813	0.555667	-2.5075
cg08589960	0.768903	-4.13863	5.12329	0.00235846	0.555667	-2.50754	OSGIN1
cg14718379	-0.764724	2.63924	-5.12268	0.00235983	0.555667	-2.50771	CALN1
cg15289534	-0.731383	0.957013	-5.12267	0.00235985	0.555667	-2.50771	SYNPO2
cg07043312	0.703961	-1.02916	5.12235	0.00236058	0.555667	-2.5078
cg23077498	0.65898	3.17171	5.12233	0.00236061	0.555667	-2.5078	DUPD1
cg18132851	0.735109	-0.814357	5.12201	0.00236135	0.555667	-2.50789	ESR1
cg17856907	-0.714491	2.83919	-5.12094	0.00236377	0.555667	-2.50819	MIR107
cg01110616	0.622399	1.59655	5.12093	0.00236379	0.555667	-2.5082
cg07139547	0.730052	0.899462	5.12068	0.00236435	0.555667	-2.50827	BTBD9
cg11165752	0.629634	1.02386	5.12066	0.0023644	0.555667	-2.50827
cg10452626	-0.646603	2.18395	-5.11987	0.00236618	0.555667	-2.50849	IREB2
cg16758272	0.673832	2.40614	5.11986	0.00236621	0.555667	-2.5085	TRAK1
cg19681716	0.749185	-4.60334	5.11961	0.00236677	0.555667	-2.50856	ABCD4
cg15553848	-1.09427	-4.73451	-5.11911	0.00236792	0.555667	-2.50871	MAP4K3
cg19380578	0.621756	3.03038	5.11895	0.00236828	0.555667	-2.50875	ZNF311
cg04829746	-0.771812	-3.93928	-5.11785	0.00237077	0.555667	-2.50906	LPXN
cg06333492	1.11172	-4.50094	5.11783	0.00237082	0.555667	-2.50906	C15orf44
cg05522148	0.725558	0.0655215	5.11707	0.00237254	0.555667	-2.50928
cg01175433	0.633858	2.90781	5.11676	0.00237325	0.555667	-2.50936	ATP2B2
cg03246954	1.34063	3.7445	5.11656	0.0023737	0.555667	-2.50942	MKNK2
cg21770436	0.621162	1.22952	5.1162	0.00237453	0.555667	-2.50952	C11orf75
cg24813206	0.856318	1.36777	5.11611	0.00237472	0.555667	-2.50954
cg07172756	-0.803095	3.68446	-5.1148	0.00237771	0.555667	-2.50991	HSPG2
cg21238837	0.623474	1.41506	5.11447	0.00237847	0.555667	-2.51001
cg05947133	-0.898205	-0.0776768	-5.11401	0.00237951	0.555667	-2.51013
cg27533288	-0.758201	-3.31107	-5.11352	0.00238062	0.555667	-2.51027	VAX1
cg06839158	0.667971	0.166974	5.11311	0.00238156	0.555667	-2.51038	KAT6A
cg24366191	-0.70826	2.83362	-5.11307	0.00238165	0.555667	-2.5104	KLHDC4
cg15404791	-0.935755	3.19899	-5.11305	0.00238171	0.555667	-2.5104	MYLIP
cg04920527	-0.752408	-0.713259	-5.11287	0.00238212	0.555667	-2.51045
cg13600216	0.77115	3.44556	5.11284	0.00238218	0.555667	-2.51046	NDUFB6
cg20891765	0.803957	2.16271	5.11256	0.00238282	0.555667	-2.51054	MERTK
cg14652131	-0.806199	-2.41224	-5.11238	0.00238322	0.555667	-2.51059	LOC100130872
cg11015188	-0.651654	-3.46344	-5.11219	0.00238365	0.555667	-2.51064	SETD8
cg26421169	0.719701	2.73901	5.1118	0.00238456	0.555667	-2.51075
cg01329005	0.64853	-1.08574	5.11128	0.00238575	0.555667	-2.5109	BST2
cg11190278	0.622061	-0.0191245	5.11121	0.0023859	0.555667	-2.51092	NIN
cg08290733	0.817169	0.849369	5.11095	0.0023865	0.555667	-2.51099
cg09798888	-0.809499	-1.94606	-5.11029	0.00238802	0.555667	-2.51118
cg16062079	0.681884	2.27121	5.1092	0.00239052	0.555667	-2.51148	NRXN3
cg12569835	-0.713855	0.0543447	-5.10898	0.00239101	0.555667	-2.51154
cg02968445	0.756693	1.50039	5.10892	0.00239116	0.555667	-2.51156	ARHGAP25
cg13808180	0.678826	4.09578	5.10817	0.00239286	0.555667	-2.51177	MAD1L1
cg15406010	-0.771954	-2.43178	-5.10791	0.00239346	0.555667	-2.51184
cg04956565	0.658	-0.155365	5.10777	0.00239379	0.555667	-2.51188
cg20043447	0.629419	0.747644	5.10764	0.00239408	0.555667	-2.51192
cg12244275	0.623701	-0.330605	5.10761	0.00239415	0.555667	-2.51193
cg05714729	0.645354	0.759631	5.10741	0.00239461	0.555667	-2.51198	GALNT1
cg05483915	0.858934	2.24765	5.10686	0.00239589	0.555667	-2.51214	CCDC57
cg07569585	-0.654737	2.60427	-5.1057	0.00239856	0.555667	-2.51247
cg00898142	0.680502	2.4937	5.10504	0.00240006	0.555667	-2.51265	COQ2
cg00758297	0.732419	0.137103	5.10504	0.00240008	0.555667	-2.51265	LINC01392
cg17398252	0.66769	-4.49291	5.10501	0.00240014	0.555667	-2.51266	BVES
cg26051780	0.714257	-0.780717	5.10489	0.00240041	0.555667	-2.51269	LOC101928651
cg22968209	-0.815298	1.3009	-5.10431	0.00240175	0.555667	-2.51286	TBPL1
[truncated: 10,518 more rows]

## Sheet: S5 OVAT_DMPs
Table S5| Differentially methylated positions (DMPs) in omental visceral adipose tissue (OVAT) post vs pre bariatric surgery with P < 0.01
Illumina ID	logFC	AveExpr	t	P.Value	FDR	B	annotated gene
cg24853765	-2.42697	-3.77877	-16.4505	1.72679e-06	0.395346	1.62494	WDR47
cg16427096	1.31968	-4.4254	10.2962	3.16333e-05	0.395346	0.910442	CACNA1H
cg06488150	1.26038	0.177139	10.2359	3.27851e-05	0.395346	0.898294	DAGLB
cg03304380	2.12701	-3.01871	10.2238	3.30229e-05	0.395346	0.895828	DLC1
cg27523423	1.30248	-3.18668	10.178	3.39379e-05	0.395346	0.886466	SIN3A
cg04548490	-1.48587	1.49162	-9.45093	5.31977e-05	0.395346	0.724494	CYP39A1
cg13455842	-1.47866	2.15795	-9.34872	5.68064e-05	0.395346	0.699554	KANK1
cg17784972	1.40838	2.93082	9.2304	6.13388e-05	0.395346	0.669962	PLEKHA7
cg14972967	1.51135	-4.53985	9.13821	6.51588e-05	0.395346	0.646347	GPC1
cg14640984	1.58481	-3.49952	9.11158	6.63125e-05	0.395346	0.639433	ADAMTS9
cg14525596	1.23416	-1.90453	9.04542	6.92813e-05	0.395346	0.622075
cg01701649	1.20303	-1.36475	9.0125	7.08149e-05	0.395346	0.61334	N4BP1
cg18562023	-1.12406	-4.36101	-8.98446	7.21525e-05	0.395346	0.605845	VPS28
cg03928020	1.10723	-2.23811	8.94778	7.39455e-05	0.395346	0.595971	TDRKH
cg18012905	1.38322	-4.43594	8.86519	7.81724e-05	0.395346	0.573433	RAB3IP
cg26058391	-1.13743	-4.42609	-8.85675	7.86198e-05	0.395346	0.571105	TAF6
cg04012592	1.15631	-4.61596	8.8356	7.97538e-05	0.395346	0.565253
cg05996795	1.15083	-0.680837	8.82638	8.02542e-05	0.395346	0.562692	MGC34034
cg24744425	1.13533	-4.61376	8.73265	8.55483e-05	0.395346	0.536353	RABIF
cg10624054	1.29612	-2.80644	8.72675	8.58943e-05	0.395346	0.534677	KRT8
cg04364339	-1.19849	-2.8386	-8.60524	9.33985e-05	0.395346	0.49962	IFIT3
cg18020381	1.05866	-3.9762	8.57152	9.56119e-05	0.395346	0.489715	CCNG1
cg03709850	-1.18647	-3.54468	-8.53935	9.77795e-05	0.395346	0.480193	ATP5G1
cg24182963	-1.07742	-3.49942	-8.49698	0.000100721	0.395346	0.467544	TMEM92
cg04707845	1.39954	-1.1326	8.47225	0.000102485	0.395346	0.460099	TNFRSF8
cg21492378	1.16916	0.445068	8.43057	0.000105537	0.395346	0.44746	CEP110
cg19098793	1.03596	-4.24942	8.40077	0.000107783	0.395346	0.438347	KIAA1908
cg15708697	1.16068	2.00883	8.39305	0.000108375	0.395346	0.435974	FAM49A
cg25692419	1.03789	-3.133	8.37813	0.000109527	0.395346	0.43138	RFX2
cg05366453	1.02598	-0.125501	8.37614	0.000109682	0.395346	0.430765	ADD3
cg22977420	-1.0379	0.548664	-8.31569	0.000114504	0.395346	0.411972	HRH1
cg11580828	1.11061	-4.26938	8.30584	0.000115313	0.395346	0.408884	ERMAP
cg03968511	-1.02973	0.0390103	-8.29724	0.000116025	0.395346	0.406182	KRTAP4
cg03450487	1.01791	-2.38079	8.29262	0.000116409	0.395346	0.404729
cg26321464	1.36198	-4.48672	8.28165	0.000117327	0.395346	0.40127	MAP2K7
cg26832427	-1.05924	3.85923	-8.27568	0.00011783	0.395346	0.399386	ARHGEF10
cg15391296	1.07748	-0.806907	8.2592	0.000119232	0.395346	0.394165	IDO1
cg19063563	1.01759	2.44319	8.25445	0.000119639	0.395346	0.392659	EEF1E1
cg23842156	1.15742	-1.2862	8.224	0.00012229	0.395346	0.382949	LOC101927697
cg11404049	1.14313	-2.53681	8.1987	0.000124544	0.395346	0.37483	CASP9
cg24129618	-1.10759	-3.64657	-8.16217	0.000127881	0.395346	0.363023	POLR3D
cg25000158	-1.10563	-3.98449	-8.15825	0.000128246	0.395346	0.36175	CCDC102B
cg06685968	1.04475	-3.37985	8.14258	0.000129714	0.395346	0.356648
cg04502390	1.01204	-1.91279	8.13573	0.000130361	0.395346	0.354412	TLR4
cg04347582	0.991557	-2.4868	8.10062	0.00013374	0.395346	0.342894	GATA2
cg02591803	-1.10846	2.28755	-8.07403	0.000136366	0.395346	0.334105	ITPR2
cg06577638	0.9882	0.863814	8.07093	0.000136675	0.395346	0.333078	RFX3
cg11020333	-1.00931	2.7444	-8.05913	0.000137863	0.395346	0.329155	GNA12
cg07005055	1.0796	-1.60146	8.05053	0.000138735	0.395346	0.326293	WNT2B
cg15368722	1.12337	-4.21235	8.0043	0.000143535	0.395346	0.310793
cg17026456	-1.00609	-3.51654	-7.99081	0.000144971	0.395346	0.30624	PXN
cg10237171	0.985138	-0.274946	7.98536	0.000145555	0.395346	0.304396	PPARG
cg18628599	1.05704	-2.8788	7.96193	0.000148101	0.395346	0.296439	VPRBP
cg19920737	-1.08371	-2.88453	-7.94599	0.000149862	0.395346	0.291	CCDC112
cg09427998	1.14007	-2.26427	7.9294	0.000151719	0.395346	0.28532
cg26971692	0.976255	1.40704	7.92231	0.000152522	0.395346	0.282883	LUZP6
cg02573825	1.24137	-2.18816	7.89175	0.000156035	0.395346	0.272339	ZNF350
cg03129172	-1.00738	3.14166	-7.86987	0.000158606	0.395346	0.264743	TNFRSF1B
cg27592852	1.05436	0.352807	7.86382	0.000159326	0.395346	0.262636
cg03539016	1.10935	-2.68354	7.85497	0.000160385	0.395346	0.259548
cg04767932	-1.00683	-4.61531	-7.84355	0.000161764	0.395346	0.255553	RPS13
cg02812899	0.987729	-2.86182	7.83308	0.000163041	0.395346	0.25188	DLC1
cg12771971	0.965551	-1.28708	7.81128	0.000165734	0.395346	0.244206
cg21911425	0.998625	0.369096	7.80466	0.000166562	0.395346	0.241868
cg05953781	1.03922	-4.22367	7.7988	0.000167299	0.395346	0.239795	LEO1
cg24369185	0.969799	-2.01261	7.79763	0.000167448	0.395346	0.239378
cg13347154	-0.969496	2.37954	-7.79614	0.000167636	0.395346	0.238851	PPIL3
cg25598086	0.969482	-3.53192	7.7768	0.0001701	0.395346	0.231983	HSPA2
cg11919271	0.958097	1.06195	7.75065	0.000173499	0.395346	0.222644	MED12L
cg21654974	1.04672	-3.9959	7.73707	0.000175295	0.395346	0.217772	DERL2
cg16430601	0.952632	-1.60917	7.73434	0.000175658	0.395346	0.216793	SMAD3
cg15778745	1.10511	-2.91517	7.72699	0.000176641	0.395346	0.214145	SLITRK5
cg18233405	1.03366	-4.51704	7.72124	0.000177414	0.395346	0.212075	TSPYL5
cg26744641	-0.988603	2.5529	-7.72	0.000177582	0.395346	0.211624	TEAD1
cg18350702	0.959254	-3.99009	7.71893	0.000177726	0.395346	0.211241	MND1
cg14955300	-0.949688	-4.18188	-7.69702	0.000180715	0.395346	0.203311	NOTUM
cg20952636	1.01528	2.34508	7.68317	0.000182634	0.395346	0.198276	HORMAD1
cg12091567	-0.947958	-3.81285	-7.67478	0.000183807	0.395346	0.195219	LOC651250
cg23247476	-0.955251	2.8511	-7.67411	0.000183901	0.395346	0.194973
cg16532800	-1.02137	-0.708641	-7.66439	0.000185272	0.395346	0.191424
cg00405843	-1.18682	-4.57389	-7.65768	0.000186226	0.395346	0.188967	SMO
cg21634264	0.958585	-0.361899	7.65511	0.000186592	0.395346	0.188027
cg12624829	-1.29401	-2.84675	-7.6493	0.000187425	0.395346	0.185894	CCDC147
cg01231381	0.949125	0.989226	7.64277	0.000188365	0.395346	0.183495	SESTD1
cg02563010	0.94546	-3.36005	7.63065	0.000190123	0.395346	0.179034	SEC22A
cg06540275	0.93764	-0.280222	7.6003	0.000194612	0.395346	0.167801	LOC101929771
cg11994053	-1.01289	1.37636	-7.59997	0.00019466	0.395346	0.167681
cg11878351	1.06649	-1.76448	7.57716	0.000198115	0.395346	0.15918
cg08406071	-0.959918	-3.93507	-7.56746	0.000199604	0.395346	0.155556	WBP4
cg10043037	-0.96068	-1.88969	-7.55835	0.000201015	0.395346	0.152141	FERD3L
cg26159030	0.977798	4.50164	7.55814	0.000201048	0.395346	0.152062	MLL4
cg16354694	-1.1058	1.15061	-7.54157	0.000203644	0.395346	0.145829
cg15818008	0.961248	1.02733	7.52766	0.000205853	0.395346	0.14058	C11orf34
cg24065504	0.972454	-0.220486	7.52538	0.000206217	0.395346	0.139719	ANKRD22
cg13038229	0.942774	2.71594	7.52424	0.0002064	0.395346	0.139286
cg02096758	2.45026	3.01783	7.49085	0.000211831	0.395346	0.126602	HRNBP3
cg25344969	0.957517	2.28905	7.47791	0.000213978	0.395346	0.121662	FAM172A
cg11276198	-1.0976	-4.62175	-7.46831	0.000215588	0.395346	0.117983	KRAS
cg23745469	-0.916222	0.383272	-7.46455	0.000216223	0.395346	0.116539
cg15817601	0.978808	-3.60408	7.46315	0.00021646	0.395346	0.116001	RHCG
cg10674805	-0.971486	2.30738	-7.45792	0.000217346	0.395346	0.113993	SKIV2L
cg08902293	-1.01362	-4.35537	-7.44297	0.000219904	0.395346	0.108236	CBX3
cg10225951	-1.07346	0.67474	-7.44029	0.000220366	0.395346	0.107202	CPNE7
cg00343433	0.962544	-0.671271	7.43297	0.000221636	0.395346	0.104369	ASPH
cg14642374	0.957036	-4.84288	7.43008	0.000222137	0.395346	0.103254	BET1L
cg10421515	0.933078	-0.0313276	7.40931	0.000225791	0.395346	0.095193	EXT1
cg09595163	1.69204	-2.18627	7.40631	0.000226324	0.395346	0.0940249	WNT5A
cg15428654	-1.21394	2.92564	-7.38674	0.00022984	0.395346	0.086385	EIF4G3
cg21838448	1.1072	-3.846	7.38158	0.000230776	0.395346	0.0843669	LOC101929431
cg09675196	0.947305	-4.93529	7.37877	0.000231288	0.395346	0.0832649	C11orf20
cg26702323	0.930281	-1.16097	7.36499	0.000233818	0.395346	0.0778548	CLN8
cg25248097	-0.92839	0.702622	-7.35987	0.000234765	0.395346	0.0758416
cg02760007	-1.12102	-3.16621	-7.35942	0.00023485	0.395346	0.0756628	SRF
cg24145610	0.906186	-3.98916	7.35562	0.000235557	0.395346	0.0741648	KCNC4
cg01044101	-0.931045	0.752204	-7.35284	0.000236074	0.395346	0.0730716	RNLS
cg12847800	1.09639	-4.10397	7.34653	0.000237256	0.395346	0.0705808	FAM45B
cg25621692	0.911217	0.08647	7.34452	0.000237634	0.395346	0.0697856	MAML3
cg17281763	-0.983348	-3.68145	-7.32794	0.000240778	0.395346	0.0632194	PFKFB4
cg07611351	-1.04554	2.14553	-7.32787	0.000240792	0.395346	0.0631891	SRGAP3
cg22015030	0.983918	-2.43862	7.32183	0.000241948	0.395346	0.0607924	LRRC42
cg14527108	-0.953094	1.43853	-7.32158	0.000241996	0.395346	0.0606924
cg03814573	0.909417	-0.392056	7.32134	0.000242043	0.395346	0.0605957	PXN
cg26703758	-4.37763	-1.98737	-7.30853	0.000244519	0.395346	0.0554954	KCNC1
cg10531235	-0.911573	3.00151	-7.28994	0.000248164	0.395346	0.0480659	EIF2A
cg12333887	-0.903496	1.67023	-7.28914	0.000248323	0.395346	0.0477451	C10orf11
cg23350336	1.18686	-2.37439	7.28157	0.000249824	0.395346	0.0447123	TET1
cg08778939	-1.04937	0.835008	-7.28081	0.000249976	0.395346	0.0444063	C10orf11
cg24972034	0.994889	0.16139	7.28052	0.000250034	0.395346	0.0442895
cg02519897	-0.913716	-3.10161	-7.2801	0.000250117	0.395346	0.0441218
cg09279949	1.10462	-2.87572	7.27651	0.000250835	0.395346	0.042679	THBD
cg01818220	0.901774	-2.40768	7.27312	0.000251514	0.395346	0.0413171	ELAVL2
cg03103375	-1.03625	1.75903	-7.27271	0.000251598	0.395346	0.0411494	MAPKAP1
cg07999824	0.889699	-0.100238	7.26896	0.000252351	0.395346	0.0396431	MAP3K7CL
cg21988813	0.896521	-0.336781	7.26742	0.000252662	0.395346	0.0390214	BEST1
cg14531663	1.25304	-1.21283	7.26634	0.00025288	0.395346	0.0385874	PRRT1
cg14240733	-1.05253	-3.68726	-7.2638	0.000253394	0.395346	0.0375635	TLE4
cg15948960	-0.927048	2.06199	-7.26098	0.000253966	0.395346	0.0364246	TDP1
cg15812017	-0.888884	-0.530614	-7.23391	0.000259529	0.395346	0.0254688
cg16285956	0.917019	-2.5803	7.22559	0.000261266	0.395346	0.0220883
cg27096779	1.10378	-3.9356	7.22534	0.00026132	0.395346	0.0219836	MEOX2
cg12691366	-0.934624	-4.63907	-7.22321	0.000261765	0.395346	0.02112	HSPC159
cg25927551	0.975939	2.97043	7.21644	0.000263194	0.395346	0.0183586	LOC285830
cg14421285	-1.03064	-4.28829	-7.21433	0.00026364	0.395346	0.0174992	POP4
cg19446095	1.04794	1.2524	7.21407	0.000263694	0.395346	0.0173948
cg26862691	1.95076	-4.71257	7.20637	0.000265332	0.395346	0.0142484	CDK10
cg16537589	-1.20509	4.17733	-7.20511	0.000265601	0.395346	0.0137327	BANP
cg19092845	-0.912095	2.58023	-7.20499	0.000265628	0.395346	0.0136818	PDGFD
cg10694030	1.05918	-3.79579	7.20402	0.000265833	0.395346	0.0132883	HOXC9
cg14284618	0.917519	-3.83625	7.20025	0.000266642	0.395346	0.0117424	TACC1
cg23253243	0.898744	1.95027	7.19854	0.000267008	0.395346	0.0110444	SLC26A7
cg06702534	1.34148	-4.53296	7.19604	0.000267546	0.395346	0.0100201	INTS8
cg13871708	0.949004	-1.27449	7.18461	0.000270021	0.395346	0.00532938	DPCR1
cg02857778	1.16368	-1.39145	7.1819	0.000270611	0.395346	0.00421568	C15orf56
cg00350932	-1.22953	1.34856	-7.18085	0.000270841	0.395346	0.00378297	PTCD3
cg15540554	0.900815	-4.20373	7.17508	0.000272105	0.395346	0.00140701	EXOC3L1
cg08895417	-0.962331	3.08034	-7.1719	0.000272806	0.395346	9.38517e-05	C20orf194
cg24731624	-1.02336	3.06062	-7.1383	0.00028032	0.395346	-0.0138146	TAB1
cg23034356	-0.954302	-4.23869	-7.13628	0.000280779	0.395346	-0.0146547	RAB1B
cg12898442	0.926688	-0.920495	7.13496	0.000281081	0.395346	-0.0152056	NRGN
cg17011799	-0.901506	2.81337	-7.12828	0.000282608	0.395346	-0.017987	HOMEZ
cg15406612	-1.06817	-0.47795	-7.11216	0.00028633	0.395346	-0.0247151
cg11879722	0.995411	-4.40028	7.11134	0.000286521	0.395346	-0.0250595	NAPB
cg21681675	-0.901078	-5.00522	-7.10822	0.000287248	0.395346	-0.0263641	MARCH7
cg23858869	-1.00386	1.45284	-7.10762	0.00028739	0.395346	-0.0266182	STAU2
cg22344793	0.893905	-3.64764	7.10524	0.000287946	0.395346	-0.0276142
cg08496735	0.921674	-1.32596	7.10322	0.000288419	0.395346	-0.0284596	ZBTB18
cg02863658	0.880302	-4.22851	7.10265	0.000288554	0.395346	-0.0287003	LRRK1
cg25228510	-0.957532	-3.68336	-7.10065	0.000289024	0.395346	-0.0295396	CDK1
cg19425100	-0.873648	-3.74975	-7.09932	0.000289337	0.395346	-0.0300983	FDXACB1
cg19096424	-0.994205	-4.10216	-7.0965	0.000290002	0.395346	-0.0312822	PHGDH
cg00217293	0.882425	-0.487546	7.09119	0.000291258	0.395346	-0.0335124	ATP8B4
cg22706992	-0.965939	0.804996	-7.08321	0.000293159	0.395346	-0.0368717	LVRN
cg15918170	1.14263	-4.91674	7.07424	0.000295313	0.395346	-0.0406578	XPNPEP1
cg04182552	0.868858	1.43537	7.07207	0.000295836	0.395346	-0.041574	LINC00911
cg09651630	1.096	-4.17602	7.06699	0.000297065	0.395346	-0.0437196	ATP5J
cg05986449	1.08092	-0.328985	7.06188	0.000298308	0.395346	-0.0458832	GPD2
cg05989381	0.930032	-4.15978	7.06123	0.000298468	0.395346	-0.0461614	AVL9
cg21608953	-1.0399	1.91272	-7.06065	0.000298609	0.395346	-0.0464056
cg22227354	0.925633	-2.29491	7.05904	0.000299003	0.395346	-0.0470887	RAD21L1
cg02018337	0.952165	-0.694687	7.05679	0.000299553	0.395346	-0.0480426	GAS7
cg18013711	0.905485	-4.71473	7.05379	0.00030029	0.395346	-0.0493167	C15orf42
cg24543140	-1.05736	2.13376	-7.0534	0.000300386	0.395346	-0.0494816
cg03943218	0.93675	-1.73361	7.05279	0.000300534	0.395346	-0.0497385
cg14268471	-0.904413	0.769617	-7.05166	0.000300812	0.395346	-0.0502173	ST6GALNAC5
cg08408433	-1.11089	2.0569	-7.04807	0.000301698	0.395346	-0.0517446	PTGIR
cg08519290	0.877392	0.721593	7.0469	0.000301988	0.395346	-0.0522432
cg12526263	0.95604	-2.3108	7.04629	0.000302139	0.395346	-0.0525024	M1AP
cg03580624	0.994115	-0.633809	7.04578	0.000302264	0.395346	-0.052718	MARCH2
cg01132589	0.917508	0.208622	7.04234	0.000303118	0.395346	-0.0541827	MAP2
cg26404669	0.865736	-2.9828	7.04068	0.000303529	0.395346	-0.0548875	CCDC65
cg19631762	0.892626	-0.0759053	7.03956	0.000303808	0.395346	-0.0553641
cg17394649	0.909442	-3.68414	7.03801	0.000304194	0.395346	-0.0560245	HCG4
cg04412047	0.900341	-1.8271	7.03647	0.000304578	0.395346	-0.0566809	TGM2
cg23866596	0.997679	-4.82749	7.03289	0.000305475	0.395346	-0.0582102	KIAA0776
cg14531540	0.895185	-1.578	7.02922	0.000306395	0.395346	-0.0597741
cg04275695	0.878474	-1.26613	7.02864	0.000306541	0.395346	-0.0600224	ZC3H12D
cg02127888	0.872998	-0.9549	7.02433	0.000307628	0.395346	-0.0618649	CRAMP1L
cg10118908	-1.35347	3.13655	-7.02213	0.000308184	0.395346	-0.0628059	TOLLIP
cg06651273	1.01533	-2.27666	7.01963	0.000308816	0.395346	-0.0638741	ASNSD1
cg12836011	1.55548	-4.3726	7.0141	0.000310222	0.395346	-0.0662422	TLL1
cg08886473	0.895559	-4.80257	7.01338	0.000310407	0.395346	-0.0665529	DOLK
cg04303509	1.00555	0.330785	7.00865	0.000311616	0.395346	-0.0685812	ZNF792
cg13134297	0.867548	-0.402077	7.00557	0.000312408	0.395346	-0.069905
cg02394512	-0.932851	-3.29111	-7.00172	0.000313398	0.395346	-0.0715588
cg20171551	-0.949348	-4.02898	-6.99803	0.00031435	0.395346	-0.0731435	SLC38A7
cg05676450	0.901333	-4.2713	6.99164	0.000316009	0.395346	-0.0758948	PITPNM3
cg18280125	0.996622	3.47594	6.99065	0.000316268	0.395346	-0.0763237	STX18
cg03743205	1.30607	-1.69634	6.98701	0.000317219	0.395346	-0.077894	ZFPM1
cg26246049	0.954384	0.484671	6.98682	0.000317269	0.395346	-0.0779774
cg05643579	1.00896	-0.197701	6.98246	0.00031841	0.395346	-0.0798573	CTDSPL
cg02247183	0.861499	-4.98089	6.97571	0.000320189	0.395346	-0.0827751	FAM100A
cg20601620	0.853729	-4.24834	6.97466	0.000320466	0.395346	-0.0832285	TMEM209
cg01337293	-1.0481	-3.41854	-6.97429	0.000320563	0.395346	-0.0833886	RUNX1
cg07052390	-0.880875	-2.69803	-6.97379	0.000320697	0.395346	-0.0836078	IGSF9B
cg03624133	0.931642	-0.277161	6.97313	0.000320872	0.395346	-0.0838927
cg05710997	0.968786	-2.38212	6.96987	0.000321736	0.395346	-0.0853041	ISL1
cg08520228	-0.946226	-4.10338	-6.96422	0.000323242	0.395346	-0.0877543	ZNF225
cg04454629	-0.948347	2.58754	-6.95987	0.000324407	0.395346	-0.0896428	DNM1L
cg12640176	1.03897	-1.27524	6.95872	0.000324716	0.395346	-0.090143
cg12215053	0.989851	0.365992	6.95844	0.000324792	0.395346	-0.0902666	AP4S1
cg17066529	-1.11297	1.07224	-6.95818	0.00032486	0.395346	-0.0903759	BACH2
cg05966641	-0.921907	2.47101	-6.9579	0.000324937	0.395346	-0.0905007	SGK1
cg08122789	0.984577	-3.76321	6.94547	0.000328297	0.395346	-0.0959107	H3F3B
cg07443485	0.923605	-4.85067	6.94342	0.000328855	0.395346	-0.0968038	APRT
cg08275608	1.19634	-4.37039	6.93364	0.00033153	0.395346	-0.101072	BRD2
cg10605767	-1.02453	1.69889	-6.92169	0.000334835	0.395346	-0.106305
cg23789019	-0.873866	-1.41537	-6.92099	0.000335031	0.395346	-0.106613	CFTR
cg05793120	0.982819	-1.30529	6.91899	0.000335587	0.395346	-0.10749
cg14406681	0.851463	-0.299475	6.91628	0.000336345	0.395346	-0.108681
cg25382848	-0.987755	-4.0127	-6.91571	0.000336505	0.395346	-0.108931	CD47
cg11843188	1.70184	-4.85392	6.9142	0.000336927	0.395346	-0.109594	TMEM123
cg16280551	0.981124	-0.143819	6.9105	0.000337964	0.395346	-0.111219	KLHL6
cg26310429	-1.14747	2.28973	-6.90657	0.000339072	0.395346	-0.112949	SLC39A11
cg11294084	0.962402	-4.44641	6.90573	0.000339308	0.395346	-0.113318	N4BP2L1
cg23281552	1.02887	-1.00183	6.9035	0.000339938	0.395346	-0.114299	CREB5
cg04882727	0.900278	-4.61535	6.89822	0.000341435	0.395346	-0.116626	TRIB1
cg19378631	0.920192	-2.37208	6.89775	0.00034157	0.395346	-0.116834	COMMD3
cg17734802	0.928015	0.423868	6.89439	0.000342527	0.395346	-0.118318	DIO1
cg19624775	-1.2032	-3.58745	-6.89372	0.00034272	0.395346	-0.118615	MORC3
cg13573388	1.01003	-0.483313	6.89128	0.000343416	0.395346	-0.119691	SLX4IP
cg04080875	1.17463	0.694921	6.88721	0.000344583	0.395346	-0.121489	SGMS2
cg23775411	0.910334	0.775948	6.88428	0.000345427	0.395346	-0.122787
cg23182573	1.23485	-3.57661	6.87951	0.000346805	0.395346	-0.1249	TAF1B
cg27092704	-0.889829	1.82734	-6.87657	0.000347657	0.395346	-0.126204
cg04006871	0.892626	1.94771	6.87615	0.000347779	0.395346	-0.126389
cg02491181	0.850537	-1.67344	6.87475	0.000348184	0.395346	-0.127007
cg05119641	0.959863	-0.728458	6.874	0.000348403	0.395346	-0.127342	PDE1A
cg01504379	-0.949868	2.12984	-6.86451	0.000351176	0.395346	-0.131556	PAPPA
cg22187085	-0.975214	0.681378	-6.8634	0.000351504	0.395346	-0.132053
cg03422015	1.01417	-0.960453	6.86151	0.000352058	0.395346	-0.132891	ERC1
cg20741980	0.904535	0.65297	6.86035	0.0003524	0.395346	-0.133408	NEIL2
cg03961676	0.944233	-4.56561	6.85716	0.000353341	0.395346	-0.134827	EIF2AK2
cg06117142	0.943934	0.577553	6.85595	0.000353702	0.395346	-0.13537	PAG1
cg25474507	1.23697	-3.58383	6.85235	0.000354767	0.395346	-0.136972	PDE4C
cg16109381	-0.849988	0.627832	-6.85218	0.00035482	0.395346	-0.137051	CHRM5
cg15260925	0.895318	1.08656	6.85089	0.000355202	0.395346	-0.137625	FOXP1
cg25146017	1.41325	-4.6133	6.84302	0.000357552	0.395346	-0.141141	C6orf186
cg02325809	0.842075	-4.32467	6.83854	0.000358897	0.395346	-0.143145	RNF2
cg18301815	-0.99555	2.08975	-6.83611	0.000359629	0.395346	-0.144232	SCN2A
cg23966329	1.04048	-4.43481	6.83509	0.000359937	0.395346	-0.14469	UBE2G1
cg07414674	-0.911318	1.96776	-6.832	0.000360871	0.395346	-0.146074	CEP164
cg00932007	1.07604	-3.75973	6.8307	0.000361265	0.395346	-0.146656	SERINC1
cg06753883	0.885139	-4.73585	6.82346	0.000363467	0.395346	-0.149906	MIIP
cg01839665	-0.869053	-4.01932	-6.81797	0.000365149	0.395346	-0.152376	DEDD
cg03272310	-0.915292	-1.98219	-6.81592	0.000365777	0.395346	-0.153296
cg17646030	0.911486	-0.798163	6.81588	0.000365791	0.395346	-0.153316	NXN
cg23749637	0.942966	-0.425164	6.81387	0.000366411	0.395346	-0.154222	NXN
cg03634071	0.843536	0.41649	6.81323	0.000366608	0.395346	-0.15451
cg09201001	1.26512	-4.52542	6.81291	0.000366705	0.395346	-0.154652	SPTY2D1
cg12054892	0.946494	0.0797608	6.80976	0.000367677	0.395346	-0.156071	NRP1
cg17634588	-1.00747	-4.16949	-6.80331	0.00036968	0.395346	-0.158983	EIF2C2
cg14703784	-0.871401	2.32306	-6.8006	0.000370525	0.395346	-0.160207	RASA3
cg13045681	0.908247	-0.425047	6.79297	0.000372914	0.395346	-0.163657
cg26204713	-0.93448	-4.59037	-6.79125	0.000373457	0.395346	-0.164437	CDC42SE2
cg10078639	1.13973	-3.40179	6.79085	0.000373582	0.395346	-0.164618	ABLIM1
cg23452132	0.987248	-0.757855	6.78984	0.000373898	0.395346	-0.165072	PCTP
cg16416659	0.884707	0.0817315	6.78579	0.000375178	0.395346	-0.166908	RMI2
cg25483741	0.891104	1.84898	6.78406	0.000375726	0.395346	-0.167693	LYNX1
cg24232444	1.16164	-0.235294	6.78309	0.000376034	0.395346	-0.168133	DOCK9
cg21757951	0.943253	-1.73222	6.78052	0.000376851	0.395346	-0.1693
cg07568517	-0.845375	-4.1676	-6.78028	0.000376928	0.395346	-0.169411	TSSC1
cg07684587	-0.903848	-4.19518	-6.77673	0.000378059	0.395346	-0.171023	SFRS2IP
cg08922811	-0.833021	-3.89892	-6.77611	0.000378259	0.395346	-0.171307	PIP5K1A
cg17009481	-0.848496	0.100664	-6.77544	0.000378472	0.395346	-0.171611	PDE4D
cg09202966	1.20384	2.67594	6.77207	0.000379551	0.395346	-0.173143
cg10935762	1.26664	-2.56181	6.77061	0.000380021	0.395346	-0.173809	GATA2
cg09113483	1.04441	0.191813	6.76994	0.000380236	0.395346	-0.174114
cg04490662	0.956925	0.400139	6.76317	0.000382419	0.395346	-0.177199
cg17367708	0.854536	-1.42755	6.76257	0.000382611	0.395346	-0.177469	LINC01048
cg08672140	0.898203	-0.718803	6.7609	0.000383153	0.395346	-0.178233	LHFPL2
cg22997362	0.852972	0.0336304	6.75459	0.000385204	0.395346	-0.181112
cg14746387	0.846684	0.263754	6.75306	0.000385705	0.395346	-0.181813
cg18497773	1.1064	-3.62153	6.75293	0.000385745	0.395346	-0.181871	CORO1C
cg15979017	1.02408	-1.59445	6.73659	0.000391127	0.395346	-0.189358	PTH1R
cg01410224	0.923638	-4.58144	6.73606	0.000391304	0.395346	-0.189602	METTL1
cg10955410	-1.05199	1.47643	-6.73497	0.000391664	0.395346	-0.190101	METTL15
cg23614125	0.910412	1.71806	6.72825	0.000393905	0.395346	-0.193189	PGR
cg09867667	0.825543	-2.70137	6.728	0.00039399	0.395346	-0.193306	COMMD3
cg15679935	0.864834	-0.000863904	6.72113	0.000396297	0.395346	-0.196469
cg04057485	-0.972683	1.38727	-6.72007	0.000396655	0.395346	-0.196958	PTGIR
cg26224533	-0.896916	-0.374153	-6.71684	0.000397746	0.395346	-0.198448	TIPARP
cg23664795	0.905105	0.28401	6.7165	0.00039786	0.395346	-0.198603
cg24812837	0.866605	-2.11902	6.71598	0.000398035	0.395346	-0.198843	TLX1
cg21634993	-0.942099	1.4391	-6.71529	0.000398269	0.395346	-0.199162	MGST2
cg05301894	0.952676	-3.77172	6.71525	0.000398284	0.395346	-0.199181	NEIL1
cg22100307	-1.20377	2.1733	-6.71429	0.000398609	0.395346	-0.199624	EVI5
cg01165853	0.852114	0.103714	6.71219	0.00039932	0.395346	-0.200591
cg15524173	1.09586	-3.81278	6.71076	0.000399806	0.395346	-0.201251	PLD3
cg15830029	0.828585	-2.55367	6.71032	0.000399957	0.395346	-0.201457	ZNF521
cg03565189	1.12135	-3.84909	6.70942	0.000400263	0.395346	-0.201871	ANO1
cg00615033	-0.939945	0.661598	-6.70913	0.000400363	0.395346	-0.202007	COLEC12
cg12824378	0.81922	-2.62966	6.70549	0.000401605	0.395346	-0.20369	SYK
cg17052552	-0.849035	3.40073	-6.7009	0.000403179	0.395346	-0.205815	ANK1
cg26787435	-1.13544	-3.6171	-6.70047	0.000403326	0.395346	-0.206012	SAMD14
cg21331821	0.870365	-2.77757	6.70033	0.000403374	0.395346	-0.206078	ZSCAN1
cg13770684	-0.851437	-4.05594	-6.69983	0.000403548	0.395346	-0.206312	BFAR
cg11222948	-0.840738	-3.6834	-6.69875	0.000403917	0.395346	-0.206809	FAM83H
cg19133583	0.821194	2.56907	6.69738	0.00040439	0.395346	-0.207446	USP32
cg22937695	-0.994688	-3.28893	-6.69727	0.000404429	0.395346	-0.207498
cg04558601	-0.889429	2.07641	-6.69283	0.000405962	0.395346	-0.209555	SP4
cg10354850	-0.970428	1.17485	-6.68572	0.000408431	0.395346	-0.212857
cg21253162	-1.03581	-3.47498	-6.68544	0.000408529	0.395346	-0.212987	FAM20B
cg11334475	1.05046	-0.594886	6.68467	0.000408797	0.395346	-0.213345	LINC01480
cg25681427	0.841203	1.35276	6.683	0.000409382	0.395346	-0.214124	MYO1B
cg08028554	1.04159	-1.35893	6.6802	0.00041036	0.395346	-0.215424	FLT3
cg11823646	-0.84735	1.51536	-6.67714	0.000411435	0.395346	-0.21685	TRPS1
cg22577685	0.899157	-1.55401	6.6756	0.000411979	0.395346	-0.217571
cg01434672	-0.905149	2.34867	-6.67174	0.000413337	0.395346	-0.219366	FAM172A
cg20060818	-0.815135	-0.103766	-6.67044	0.000413797	0.395346	-0.219973	C8orf37
cg11347955	-0.879502	1.55162	-6.66825	0.000414575	0.395346	-0.220997
cg13817037	-0.880559	1.85166	-6.66766	0.000414783	0.395346	-0.221272	RECK
cg12769599	0.850351	-0.083765	6.66594	0.000415393	0.395346	-0.222074
cg20803418	-0.888455	-1.47683	-6.66286	0.000416492	0.395346	-0.223517	CDH18
cg20379954	0.979049	-1.37884	6.66229	0.000416693	0.395346	-0.22378	NINJ2
cg23697825	0.872971	-0.067074	6.66157	0.000416949	0.395346	-0.224116	GSAP
cg16516959	0.948591	-3.17382	6.66111	0.000417116	0.395346	-0.224335
cg20813518	0.873851	0.231417	6.6587	0.000417975	0.395346	-0.225459
cg12308346	0.833466	1.35167	6.65689	0.000418623	0.395346	-0.226306	MAML3
cg12872555	0.884325	2.35093	6.65659	0.000418733	0.395346	-0.226449
cg26337954	-0.898154	2.41026	-6.65652	0.000418759	0.395346	-0.226483	CD96
cg12453890	-0.895802	1.31863	-6.65636	0.000418813	0.395346	-0.226555
cg27663181	0.943646	0.873183	6.65517	0.000419243	0.395346	-0.227115	TMIGD3
cg08872353	0.879636	-0.304684	6.65278	0.000420103	0.395346	-0.228236	ITGA11
cg20986018	-0.932871	1.20189	-6.64847	0.000421656	0.395346	-0.230255	ELP2
cg07316873	0.835577	0.197095	6.64676	0.000422274	0.395346	-0.231056	ST7
cg22372170	0.895261	1.88829	6.63797	0.000425472	0.395346	-0.235189
cg15947940	1.02784	-4.14301	6.63628	0.000426089	0.395346	-0.235984	BMP8A
cg09969830	-0.834941	-4.29613	-6.63424	0.000426836	0.395346	-0.236943	SNRNP25
cg01037362	-0.989031	3.37516	-6.63274	0.000427388	0.395346	-0.237652	FNDC1
cg15354783	0.957699	0.111257	6.63243	0.000427499	0.395346	-0.237794
cg11714327	-0.862876	0.939449	-6.63235	0.000427528	0.395346	-0.237832	LINC01227
cg16225768	-1.20683	1.97702	-6.62883	0.000428824	0.395346	-0.239493
cg26389316	-0.971596	1.46239	-6.62835	0.000429	0.395346	-0.239718	SRGAP3
cg11341144	0.868083	0.902249	6.62715	0.000429442	0.395346	-0.240283	TRA2B
cg01263691	-0.81319	-4.25113	-6.62601	0.000429865	0.395346	-0.240823	TMEM14A
cg23653587	0.953669	-0.0111198	6.62405	0.00043059	0.395346	-0.241748	EFR3A
cg26450953	0.818636	-2.76576	6.62189	0.000431389	0.395346	-0.242766	ST6GALNAC3
cg07212747	-0.876412	1.51841	-6.62118	0.000431654	0.395346	-0.243104	HMOX2
cg19013174	-0.852765	2.19564	-6.61838	0.000432695	0.395346	-0.244426	ZBTB20
cg03952500	1.2829	0.376113	6.61294	0.000434725	0.395346	-0.246999	RAPGEF1
cg14254374	0.858785	-1.13702	6.6127	0.000434814	0.395346	-0.247112
cg06338697	0.846543	2.90553	6.61264	0.000434836	0.395346	-0.24714	PARD3
cg04393278	0.871645	-0.467025	6.60867	0.000436325	0.395346	-0.24902	EHD4
cg05962950	1.05486	-3.76364	6.60679	0.000437032	0.395346	-0.249911	SNX19
cg07746943	0.844731	-2.52473	6.60601	0.000437328	0.395346	-0.250284	CHL1
cg07386640	-1.06322	-0.55617	-6.60298	0.00043847	0.395346	-0.251719
cg25537948	-0.811055	1.75556	-6.60265	0.000438597	0.395346	-0.251878	DISC1
cg08468422	0.922907	-0.386995	6.60208	0.000438811	0.395346	-0.252147	C1orf162
cg09030553	0.914086	-0.862046	6.60144	0.000439052	0.395346	-0.252449	NRP1
cg07349477	1.31815	-0.113572	6.59921	0.000439898	0.395346	-0.25351	LOC100288798
cg07957545	-0.934514	-4.43482	-6.59579	0.000441199	0.395346	-0.255136	NOC3L
cg10282627	0.814943	-0.63155	6.59439	0.000441731	0.395346	-0.255801	C7orf49
cg19599611	0.874672	1.69052	6.59205	0.000442622	0.395346	-0.256912	AQR
cg16579372	0.976498	-3.32782	6.59113	0.000442974	0.395346	-0.25735	TMEM191B
cg19758817	0.846774	0.495418	6.59078	0.00044311	0.395346	-0.257519	IMMT
cg10982920	0.838941	0.108678	6.58843	0.00044401	0.395346	-0.258638	PREX1
cg24233992	0.873486	0.010212	6.58747	0.000444378	0.395346	-0.259095	FAM105A
cg18997837	0.83549	-0.585197	6.58698	0.000444566	0.395346	-0.259329	DNM3
cg26714650	0.942548	-2.79104	6.58379	0.000445791	0.395346	-0.260848	CS
cg08262907	0.868451	-1.11561	6.58243	0.000446315	0.395346	-0.261496	CASP6
cg03474879	-0.875002	1.35462	-6.58133	0.000446739	0.395346	-0.26202	OSBPL8
cg06880365	-0.823804	-2.78812	-6.58113	0.000446816	0.395346	-0.262115
cg20031082	-1.10722	-0.279103	-6.57931	0.000447519	0.395346	-0.262984
cg23809747	0.905369	-0.219817	6.57752	0.000448213	0.395346	-0.26384
cg05383910	0.807951	0.0738754	6.57497	0.000449203	0.395346	-0.265058	ELMO1
cg22381548	0.852851	0.950587	6.57276	0.000450061	0.395346	-0.266113	ARSJ
cg06765956	-0.845521	-3.65359	-6.57189	0.000450399	0.395346	-0.266528
cg04154138	1.08087	-2.59094	6.571	0.000450747	0.395346	-0.266955	ZNF677
cg24628832	0.83517	-1.05976	6.56967	0.000451267	0.395346	-0.267593	HSD17B2
cg07409443	1.18883	-2.09935	6.56925	0.000451429	0.395346	-0.267791
cg20045882	0.934636	-2.05518	6.56554	0.000452883	0.395346	-0.26957	ZFP36L1
cg16788290	-0.987698	-3.98171	-6.56459	0.000453255	0.395346	-0.270024	FOXN3
cg05433642	0.82611	-1.03017	6.56426	0.000453386	0.395346	-0.270184	MBNL2
cg23668805	0.90257	-4.17667	6.56012	0.000455015	0.395346	-0.272169	C10orf58
cg02098293	0.953531	0.821109	6.55916	0.00045539	0.395346	-0.272626	PRKAR2B
cg09165856	0.805746	0.183123	6.55832	0.000455725	0.395346	-0.273032	EIF4G3
cg01947066	0.896699	-2.15634	6.55644	0.000456467	0.395346	-0.273933	PML
cg17444479	-0.852915	2.09993	-6.55388	0.000457479	0.395346	-0.275161	INPP5A
cg20509696	0.830646	-1.41129	6.55136	0.00045848	0.395346	-0.276372	CXCR2
cg08629409	0.845877	0.10411	6.5499	0.000459063	0.395346	-0.277077
cg18379295	0.874557	1.76495	6.54487	0.00046107	0.395346	-0.279496	GNG2
cg25290657	-1.0636	-3.89336	-6.54213	0.000462168	0.395346	-0.280816	HAUS8
cg02888608	0.80593	-0.84783	6.54053	0.000462809	0.395346	-0.281585	NUP205
cg04869977	0.97134	1.14403	6.54008	0.000462989	0.395346	-0.281801	RREB1
cg19647301	0.831113	-4.18305	6.5391	0.000463384	0.395346	-0.282275	AK2
cg21092373	0.851056	-2.03579	6.53699	0.000464236	0.395346	-0.283294	MIR548F5
cg06834454	-1.02352	1.25827	-6.53581	0.000464709	0.395346	-0.28386
cg20963814	0.837659	-3.45787	6.53476	0.000465135	0.395346	-0.284369	C1orf85
cg14840664	0.824985	-3.73879	6.53183	0.000466322	0.395346	-0.285785	SLC26A6
cg14406226	-0.802536	1.64152	-6.53137	0.000466505	0.395346	-0.286004
cg22264836	0.903877	-0.110578	6.53115	0.000466596	0.395346	-0.286112	C2CD2
cg05790551	-0.970521	4.35451	-6.53003	0.000467053	0.395346	-0.286655	SLC22A23
cg17860747	1.01723	4.05244	6.52426	0.000469399	0.395346	-0.289441	ZNF526
cg08647419	0.876978	-2.43419	6.51935	0.000471409	0.395346	-0.29182	ZC3H4
cg00804794	0.803514	0.914834	6.51848	0.000471767	0.395346	-0.292242
cg06075261	0.864341	-0.603427	6.50815	0.000476032	0.395346	-0.297256	SH2D3C
cg17034781	0.852566	0.431365	6.5048	0.000477422	0.395346	-0.298882	UST
cg22411949	0.827094	-0.989103	6.50423	0.00047766	0.395346	-0.29916
cg08634079	-0.873511	-3.42425	-6.50182	0.000478667	0.395346	-0.300335	CLPX
cg19238294	0.933053	2.52869	6.50016	0.000479362	0.395346	-0.301144	BCL2
cg15082645	0.92691	-4.61897	6.49816	0.000480197	0.395346	-0.302116	UNC119B
cg20786104	0.848002	1.34174	6.49771	0.000480385	0.395346	-0.302334
cg08940853	1.0869	-3.1361	6.49641	0.000480932	0.395346	-0.302968
cg02897359	0.835334	-2.93073	6.49606	0.000481077	0.395346	-0.303137	HSPA1A
cg13901620	0.79404	0.0966668	6.49321	0.000482277	0.395346	-0.304528	GOT1
cg06240690	0.823545	-2.54498	6.49316	0.000482296	0.395346	-0.304551	GALNT5
cg01013002	-0.869982	0.363292	-6.49294	0.000482388	0.395346	-0.304657	MAPK14
cg05743812	-0.827287	-3.77767	-6.4913	0.00048308	0.395346	-0.305458	RFX3
cg18326313	0.808287	1.17373	6.48887	0.000484107	0.395346	-0.306645	PSPC1
cg11539780	0.97472	-2.82842	6.48787	0.00048453	0.395346	-0.307133	ZNF471
cg25577680	0.875559	-2.07242	6.4863	0.000485198	0.395346	-0.307902	ZNF10
cg09759539	-0.815182	-0.281697	-6.48545	0.000485558	0.395346	-0.308317	NMT2
cg12869659	0.804858	-1.52907	6.48534	0.000485602	0.395346	-0.308369	ZNF238
cg10786829	0.819491	2.71481	6.48146	0.000487253	0.395346	-0.310267
cg25653144	0.824177	-0.723846	6.47964	0.00048803	0.395346	-0.311158	MVB12B
cg01047748	0.910222	-0.807091	6.47884	0.000488372	0.395346	-0.311549	FFAR3
cg06454248	-0.978691	0.268741	-6.47786	0.00048879	0.395346	-0.312029
cg04987465	0.80038	-4.31322	6.47563	0.000489746	0.395346	-0.313122	RPRML
cg06134956	0.835128	-0.701015	6.46678	0.000493552	0.395346	-0.317459	AKAP9
cg10214287	-0.888017	0.0925799	-6.46472	0.000494444	0.395346	-0.318471
cg18937212	-0.79859	1.2128	-6.46302	0.000495182	0.395346	-0.319307	PPM1H
cg04645527	0.816624	-0.883159	6.46093	0.000496089	0.395346	-0.320334	ARHGAP25
cg02825561	-0.817909	2.8913	-6.45542	0.000498494	0.395346	-0.323047	TNRC18
cg09542579	0.946852	-2.46176	6.45495	0.000498695	0.395346	-0.323274	SLC2A9
cg26657230	1.13185	-4.61466	6.45437	0.000498952	0.395346	-0.323562	TTC37
cg00389225	-0.798679	1.51779	-6.45408	0.000499079	0.395346	-0.323706	IL1R1
cg14976746	0.822465	-0.0725398	6.45258	0.000499734	0.395346	-0.324442	TMEM180
cg20004147	0.941809	0.0850066	6.45176	0.000500095	0.395346	-0.324847
cg15650694	-0.791559	-2.59484	-6.45156	0.000500184	0.395346	-0.324947	SFRS12
cg21217054	0.81705	0.0601852	6.4503	0.000500736	0.395346	-0.325567	PIAS1
cg07361505	0.883285	-1.27981	6.4479	0.000501793	0.395346	-0.326751	FRMD4A
cg15634980	0.854833	-2.26319	6.44575	0.000502738	0.395346	-0.327808	PNPLA1
cg09402623	-0.791367	0.759214	-6.4383	0.000506041	0.395346	-0.33149	LYST
cg16988008	1.23093	-4.87233	6.43794	0.000506199	0.395346	-0.331667	EXPH5
cg10535895	0.891762	-0.560093	6.43654	0.000506825	0.395346	-0.332362
cg22229039	0.875563	-0.0393377	6.4344	0.000507777	0.395346	-0.333417
cg03286311	-1.01486	-4.24313	-6.43397	0.00050797	0.395346	-0.333631
cg20274167	1.09101	-0.312416	6.42727	0.000510975	0.395346	-0.336953	IFNAR1
cg18048655	0.798036	0.451395	6.42505	0.000511974	0.395346	-0.338053
cg01035815	0.787629	0.681552	6.42337	0.000512731	0.395346	-0.338887	ITPR3
cg08463105	0.838253	1.38701	6.42327	0.000512777	0.395346	-0.338936	TMEM131
cg17824222	-0.936667	-0.61674	-6.42218	0.000513266	0.395346	-0.339474
cg22747843	0.926596	-0.20545	6.4187	0.000514843	0.395346	-0.341204	SORT1
cg02372723	0.958668	-1.03543	6.41834	0.000515006	0.395346	-0.341382	PTPRJ
cg19017289	1.03811	-2.64163	6.41797	0.000515173	0.395346	-0.341565	ZNF384
cg08834819	-0.93106	0.674997	-6.41741	0.000515431	0.395346	-0.341848	ARHGEF39
cg07772516	0.839338	0.79706	6.4168	0.000515704	0.395346	-0.342147	TMOD2
cg02356617	0.882934	-3.94021	6.41519	0.000516439	0.395346	-0.34295	AGPAT2
cg18472159	-0.982134	1.50765	-6.41487	0.000516582	0.395346	-0.343106
cg01202526	1.17132	-4.20691	6.41469	0.000516665	0.395346	-0.343197	SLC6A17
cg03888765	-0.795623	4.90895	-6.41368	0.000517127	0.395346	-0.343701	KIF17
cg03238057	0.78793	-1.35814	6.41311	0.000517387	0.395346	-0.343985	NCOA3
cg06249604	0.931389	-0.878265	6.41292	0.000517472	0.395346	-0.344078	RNF39
cg21866259	-0.935191	-1.57546	-6.41247	0.000517677	0.395346	-0.344301	BOLL
cg00894222	1.10204	-4.16461	6.41141	0.00051816	0.395346	-0.344827	PRMT7
cg14685356	0.902276	-1.19006	6.40547	0.000520883	0.395346	-0.347788	SYNE1
cg20168807	1.15597	-1.97861	6.40232	0.000522331	0.395346	-0.349357
cg10165760	0.794737	-0.631419	6.40156	0.000522683	0.395346	-0.349738	ZNF622
cg08116092	0.828748	0.125407	6.40153	0.000522699	0.395346	-0.349754	RILPL2
cg05338433	0.789876	-4.08183	6.40087	0.000523003	0.395346	-0.350083	CD1D
cg09168695	0.790299	0.0358239	6.40016	0.00052333	0.395346	-0.350436	E2F3
cg10211750	0.910784	-0.588978	6.39875	0.000523981	0.395346	-0.351139	KIF9
cg03217953	-0.929278	1.6786	-6.39864	0.000524031	0.395346	-0.351194
cg23205479	-0.983878	1.77682	-6.39795	0.000524352	0.395346	-0.35154
cg26277620	0.786591	-0.270234	6.39562	0.000525434	0.395346	-0.352706
cg26759016	0.783373	1.14788	6.39554	0.000525471	0.395346	-0.352745
cg20239488	0.830476	0.278576	6.39491	0.000525761	0.395346	-0.353057
cg14419046	0.848866	0.424188	6.39446	0.000525972	0.395346	-0.353285
cg07754669	0.78165	-1.10515	6.3941	0.00052614	0.395346	-0.353465	GRB2
cg20827807	0.829892	-0.536809	6.39381	0.000526274	0.395346	-0.353609	BTNL8
cg19414981	1.02037	-1.02042	6.39344	0.000526445	0.395346	-0.353793	PARD3
cg00162304	-0.905567	0.332101	-6.39335	0.000526488	0.395346	-0.35384	MS4A13
cg04352676	-0.905703	-3.34353	-6.39278	0.000526752	0.395346	-0.354124	GABBR1
cg16744996	0.782309	-0.497198	6.39095	0.000527604	0.395346	-0.355038	KIAA0247
cg19331466	-0.942173	1.50474	-6.39005	0.000528024	0.395346	-0.355488	ASAP2
cg17485021	1.2473	-1.60965	6.38991	0.000528092	0.395346	-0.355562
cg03301084	0.811755	-1.18491	6.38908	0.000528479	0.395346	-0.355976	HEY1
cg21010928	0.823158	0.1005	6.38855	0.000528728	0.395346	-0.356242
cg09004198	1.09269	-0.797022	6.38339	0.000531143	0.395346	-0.358824	TRUB1
cg13612931	-1.10122	2.00635	-6.38215	0.000531725	0.395346	-0.359444
cg07731455	0.929391	-4.48106	6.37941	0.000533015	0.395346	-0.360818	LSM3
cg12687939	0.825614	3.03325	6.37711	0.000534103	0.395346	-0.361974
cg12821663	0.822787	1.27875	6.37611	0.000534575	0.395346	-0.362475	PICK1
cg14860193	-0.969883	-0.639261	-6.3758	0.000534725	0.395346	-0.362634
cg12035175	-0.783613	-4.44099	-6.37573	0.000534759	0.395346	-0.36267	CANX
cg00223010	0.781302	-0.0953665	6.37547	0.000534878	0.395346	-0.362797	HM13
cg17996092	1.08986	0.90953	6.37491	0.000535147	0.395346	-0.363082	NHSL1
cg23939808	0.792249	-4.18262	6.37443	0.000535374	0.395346	-0.363322	RNF39
cg07317452	0.897521	-0.246029	6.37254	0.000536268	0.395346	-0.364268	FBXW7
cg14085715	0.840635	-0.221188	6.37044	0.000537267	0.395346	-0.365324	MACC1
cg12806353	0.805441	0.259946	6.36968	0.00053763	0.395346	-0.365709	PLA1A
cg21816308	0.83959	-2.94835	6.36794	0.000538461	0.395346	-0.366585
cg17498383	-0.972573	1.18583	-6.3673	0.000538767	0.395346	-0.366908
cg17388157	0.798521	-0.560903	6.3663	0.000539244	0.395346	-0.36741	DHRS9
cg17498361	1.33143	-1.36345	6.36578	0.000539493	0.395346	-0.367672	SLC47A1
cg22369203	-0.786678	2.3419	-6.36563	0.000539565	0.395346	-0.367748	EFCAB5
cg25007000	0.778179	0.297773	6.36229	0.000541162	0.395346	-0.369427
cg03632832	0.78867	-4.56671	6.36032	0.000542108	0.395346	-0.370419	PCBP2
cg21495769	1.02269	-0.458458	6.35978	0.000542368	0.395346	-0.370692	TMEM207
cg11964154	0.820785	-0.782184	6.35513	0.000544612	0.395346	-0.373039	LBR
cg01618530	-0.882228	-2.5111	-6.35431	0.000545009	0.395346	-0.373453	ATP6V1H
cg17327394	-0.936963	2.9233	-6.35245	0.00054591	0.395346	-0.374392	EXOC5
cg15334431	0.784187	-2.24826	6.34958	0.000547304	0.395346	-0.375844
cg25370370	-0.811671	-3.597	-6.34923	0.000547472	0.395346	-0.376019	AP1G1
cg10902396	0.861733	0.0931484	6.34897	0.000547599	0.395346	-0.376151	CHN2
cg14562930	1.59124	-3.14046	6.34858	0.000547787	0.395346	-0.376346	FADS2
cg12274324	0.859422	-1.57736	6.34405	0.000549997	0.395346	-0.378639	PDCL
cg17741629	0.786479	0.158886	6.34179	0.000551106	0.395346	-0.379785	SETDB2
cg23127986	0.799988	-0.817885	6.34173	0.000551132	0.395346	-0.379812
cg10117579	0.825734	0.190611	6.34166	0.000551169	0.395346	-0.379851
cg10501065	0.814019	-2.61857	6.34082	0.000551578	0.395346	-0.380273	IGF2AS
cg10056943	0.875102	-1.57228	6.3387	0.000552621	0.395346	-0.38135
cg07981168	0.85453	0.174361	6.33819	0.000552871	0.395346	-0.381608
cg07181030	0.908408	0.622795	6.3374	0.000553262	0.395346	-0.38201	FMNL2
cg10179547	-1.02801	-1.50387	-6.33697	0.000553472	0.395346	-0.382227	PKIG
cg25790405	-0.955907	1.074	-6.33666	0.000553623	0.395346	-0.382383
cg11919577	0.820023	0.238573	6.33407	0.0005549	0.395346	-0.383696	SAMD12
cg11583751	-1.13322	3.88622	-6.33362	0.000555123	0.395346	-0.383926	NMT1
cg07257214	0.868543	-0.740186	6.33235	0.000555749	0.395346	-0.384568
cg20753954	1.00867	-4.27361	6.33173	0.000556061	0.395346	-0.384888
cg12005819	0.88024	0.0475099	6.32999	0.00055692	0.395346	-0.385769	CTDSPL
cg16735509	0.876898	-0.489728	6.32924	0.000557292	0.395346	-0.386149	PRKCZ
cg14851463	0.891072	-0.779271	6.32836	0.000557728	0.395346	-0.386596
cg09250087	-0.783545	1.29198	-6.32658	0.000558615	0.395346	-0.387503
cg18915329	0.781285	0.605731	6.32533	0.000559235	0.395346	-0.388136
cg18548615	0.943886	-0.00626482	6.32473	0.000559534	0.395346	-0.388441	ASIC2
cg02826948	0.907137	-4.71433	6.31957	0.000562112	0.395346	-0.391067	ZNF398
cg09056876	-0.786144	0.484412	-6.31634	0.000563736	0.395346	-0.392715
cg00133727	0.805044	-0.0129539	6.31595	0.000563933	0.395346	-0.392915	SIPA1L3
cg11217557	0.780066	0.750198	6.31417	0.000564827	0.395346	-0.39382
cg07661704	0.812312	1.07215	6.31411	0.000564859	0.395346	-0.393853	SLC7A11
cg17444972	-1.05877	3.62125	-6.31218	0.000565832	0.395346	-0.394837	RSF1
cg24947139	0.968492	3.46244	6.30611	0.000568907	0.395346	-0.397937
cg19473894	0.78425	-0.723912	6.30436	0.000569793	0.395346	-0.398829	CCDC121
cg08933220	0.789188	-0.531302	6.3043	0.000569825	0.395346	-0.398861	WNT5B
cg01164631	0.870827	-1.4157	6.30411	0.000569924	0.395346	-0.39896
cg06861945	0.804862	0.135747	6.29954	0.000572253	0.395346	-0.401295
cg13462878	0.96311	1.95764	6.29809	0.000572996	0.395346	-0.402039	CCND3
cg20598235	-1.13964	1.97865	-6.29714	0.000573481	0.395346	-0.402523	FER
cg06102120	0.780942	-0.19901	6.29606	0.000574034	0.395346	-0.403076	LINC00299
cg20820107	0.780725	-0.637051	6.29564	0.000574252	0.395346	-0.403293	TNFRSF8
cg06203243	0.79772	0.861947	6.29207	0.000576087	0.395346	-0.405121	ARID1B
cg08190450	0.816439	-1.44168	6.29156	0.000576351	0.395346	-0.405384	NXN
cg08056876	-0.909592	2.75281	-6.29114	0.000576567	0.395346	-0.4056	MARCH6
cg17195664	0.801212	0.0132716	6.28934	0.000577496	0.395346	-0.406523	HERC4
cg21711214	0.872676	1.42201	6.28321	0.000580671	0.395346	-0.409668	HPS4
cg02970714	0.880644	-1.22493	6.28097	0.000581838	0.395346	-0.410821
cg15978276	0.989606	-2.30731	6.27966	0.000582522	0.395346	-0.411495	PIAS3
cg05273331	0.772384	1.05687	6.27929	0.000582716	0.395346	-0.411687	RNLS
cg12942606	0.796705	-0.427498	6.27752	0.000583637	0.395346	-0.412595	MIR548F5
cg04061704	0.877877	-4.41615	6.27751	0.000583647	0.395346	-0.412604	ADD1
cg01343991	0.886426	-5.00136	6.27694	0.000583941	0.395346	-0.412893	C7orf30
cg03931397	0.78657	0.0947016	6.27507	0.000584923	0.395346	-0.413858	RAB20
cg27402881	0.839702	-3.90542	6.27452	0.000585211	0.395346	-0.414142	C7orf10
cg13581015	0.813252	-2.10939	6.27379	0.000585593	0.395346	-0.414516
cg00686046	-0.80986	-3.81545	-6.27131	0.000586898	0.395346	-0.415796	CCHCR1
cg02682981	-0.857536	-4.27419	-6.27106	0.000587031	0.395346	-0.415926	SUN2
cg18403361	1.15576	-1.68153	6.26925	0.000587982	0.395346	-0.416857	CLEC14A
cg09741074	-1.04222	-3.65702	-6.26681	0.000589273	0.395346	-0.418118	AURKAIP1
cg04449479	0.869637	-1.88081	6.26586	0.000589772	0.395346	-0.418605	OLFM1
cg16638648	-0.782282	-3.29544	-6.26442	0.000590536	0.395346	-0.41935	ORMDL3
cg20940424	0.793941	-1.02529	6.26323	0.000591167	0.395346	-0.419965
cg12068463	-0.838739	3.37066	-6.26255	0.000591526	0.395346	-0.420315	EP400
cg12411012	0.803158	-0.0283177	6.26117	0.000592259	0.395346	-0.421027
cg10484673	-0.768191	0.387847	-6.25859	0.000593633	0.395346	-0.422361
cg21573051	-0.848048	0.341933	-6.25698	0.000594492	0.395346	-0.423194
cg21603432	0.764927	0.312457	6.25512	0.000595488	0.395346	-0.424159	SESTD1
cg11605219	0.9843	-0.255627	6.25368	0.000596259	0.395346	-0.424904
cg14957639	0.8133	-4.57859	6.25128	0.000597543	0.395346	-0.426143	ACAD9
cg25198994	0.769368	0.0211475	6.25077	0.000597819	0.395346	-0.42641	LRRFIP1
cg05439191	0.835502	-4.87881	6.25005	0.000598207	0.395346	-0.426784	OGG1
cg12172057	0.890639	-2.67204	6.24845	0.000599067	0.395346	-0.427612
cg04432377	-0.785202	-3.0065	-6.24574	0.000600527	0.395346	-0.429016	EXOSC7
cg27305603	-1.16692	3.7905	-6.24559	0.000600609	0.395346	-0.429094
cg24096902	0.883604	-2.70888	6.24393	0.000601508	0.395346	-0.429958	WASF2
cg16643228	-0.816434	1.79942	-6.2438	0.000601575	0.395346	-0.430022
cg03586111	0.803485	-0.783143	6.24358	0.000601696	0.395346	-0.430137	LIMS1
cg22834631	0.936193	0.319976	6.24313	0.00060194	0.395346	-0.430372
cg10699192	-1.11003	1.43058	-6.24235	0.000602361	0.395346	-0.430776	SORBS2
cg11436333	-0.808981	1.73734	-6.23849	0.000604459	0.395346	-0.432782	G6PC2
cg26955540	-1.02597	-1.89149	-6.23652	0.000605532	0.395346	-0.433806	SEMA4B
cg05800683	0.931965	-4.24581	6.23652	0.000605533	0.395346	-0.433807	KCTD1
cg12956380	-1.01786	2.49402	-6.23394	0.000606941	0.395346	-0.435148
cg14580870	-1.03768	1.19652	-6.23338	0.000607246	0.395346	-0.435438
cg17991430	0.852674	3.87188	6.23334	0.000607266	0.395346	-0.435458	ADPRHL1
cg13774635	0.833329	-0.669098	6.23314	0.000607379	0.395346	-0.435565
cg14545418	-0.802313	0.186257	-6.23281	0.000607558	0.395346	-0.435736	TLE1
cg23154281	0.885072	-0.209956	6.23171	0.000608163	0.395346	-0.43631	GRHL2
cg09783493	0.795594	-2.12154	6.2314	0.000608329	0.395346	-0.436468
cg20841596	-0.808366	-4.24537	-6.23059	0.000608774	0.395346	-0.436891	C1orf95
cg11873311	0.822669	-0.204977	6.22845	0.00060995	0.395346	-0.438007	UGGT1
cg12487497	0.822134	-4.74743	6.22545	0.000611602	0.395346	-0.43957	SLC12A6
cg08422181	-0.850572	-3.59795	-6.2222	0.000613394	0.395346	-0.441262	UHRF1
cg01194765	-0.768991	0.86072	-6.22045	0.000614363	0.395346	-0.442176
cg18091469	0.812031	-0.534244	6.22025	0.000614478	0.395346	-0.442284
cg27435337	-0.828595	1.63585	-6.21671	0.000616445	0.395346	-0.444134	MICAL2
cg14373126	1.04631	-1.30322	6.21502	0.000617384	0.395346	-0.445016
cg10857196	0.896883	2.66554	6.21401	0.000617948	0.395346	-0.445545	SNX2
cg06510261	0.825188	-0.850258	6.21393	0.000617989	0.395346	-0.445583	GCET2
cg10501704	0.834433	-2.7077	6.21334	0.000618321	0.395346	-0.445894	PRKD1
cg24745633	0.800538	-2.58735	6.21228	0.000618915	0.395346	-0.44645
cg19001435	-0.986998	1.69277	-6.21184	0.000619157	0.395346	-0.446677
cg27162286	-0.813148	0.163346	-6.21175	0.00061921	0.395346	-0.446726
cg18040241	1.18617	-3.85105	6.20843	0.000621071	0.395346	-0.448465	GLB1L2
cg23340017	0.784538	-2.33978	6.20765	0.000621508	0.395346	-0.448873	TLX1
cg05658717	-0.815796	-2.52767	-6.20641	0.000622205	0.395346	-0.449523	KSR2
cg25339054	1.38643	-0.588089	6.20637	0.000622224	0.395346	-0.449541
cg06182390	0.925899	0.246062	6.20596	0.000622457	0.395346	-0.449757	PRDM10
cg00355699	-0.79379	0.493434	-6.20535	0.000622801	0.395346	-0.450078
cg02242344	0.760862	-2.68345	6.20486	0.000623074	0.395346	-0.450332
cg24899571	0.871504	-4.51892	6.20436	0.000623357	0.395346	-0.450595	JAM3
cg00083042	-0.905132	0.090147	-6.2028	0.000624236	0.395346	-0.451412
cg01752594	0.936036	0.654515	6.20261	0.000624342	0.395346	-0.451511	DLEU2
cg03664994	0.806767	0.101447	6.20257	0.000624364	0.395346	-0.451531	RTN4
cg07549449	0.76224	0.268733	6.20167	0.000624873	0.395346	-0.452004	PFDN1
cg16264549	0.808315	-0.616409	6.19986	0.000625897	0.395346	-0.452954	SH3TC1
cg24723615	0.834924	0.166357	6.1984	0.000626726	0.395346	-0.453722
cg15896259	0.77161	-1.04369	6.19542	0.000628416	0.395346	-0.455285	ENTPD4
cg13414010	-0.774776	1.03446	-6.19323	0.000629663	0.395346	-0.456436
cg11823687	0.760746	2.30671	6.19298	0.000629808	0.395346	-0.45657	RELN
cg01060950	-0.829638	0.851025	-6.19248	0.000630093	0.395346	-0.456833	PTPN1
cg02734782	0.769123	-4.59903	6.19087	0.000631008	0.395346	-0.457675	ATP5L
cg13096721	0.811997	2.91861	6.19028	0.000631347	0.395346	-0.457988	FAF1
cg06638795	3.07217	-0.940023	6.18756	0.000632904	0.395346	-0.459419	KCNG3
cg01044722	0.854589	-4.23603	6.18676	0.000633361	0.395346	-0.459839	MYH10
cg04095069	-0.830839	0.322938	-6.18639	0.000633574	0.395346	-0.460033	NUB1
cg11362785	0.978912	-4.18602	6.1844	0.000634722	0.395346	-0.461086	TRIM27
cg07062336	0.77817	-1.12633	6.18376	0.000635089	0.395346	-0.461422
cg06098215	0.780951	-0.211411	6.18057	0.000636925	0.395346	-0.463101	NCOA4
cg00471162	0.759009	1.24051	6.1805	0.000636968	0.395346	-0.46314
cg06455616	0.850204	-1.52405	6.17974	0.000637404	0.395346	-0.463538	GAS7
cg05695631	0.762992	0.746898	6.17944	0.000637581	0.395346	-0.4637	NEDD1
cg23725454	0.815501	-0.79036	6.17915	0.000637747	0.395346	-0.463852	GSTP1
cg26511108	0.819192	-0.56032	6.17817	0.000638312	0.395346	-0.464367	COMMD3
cg05088898	0.794495	-0.239098	6.17763	0.000638624	0.395346	-0.464651	C10orf46
cg13504492	-0.877574	1.8344	-6.17595	0.000639597	0.395346	-0.465537	CCDC146
cg05350291	0.824211	-0.27961	6.17581	0.00063968	0.395346	-0.465612
cg25781595	0.828918	-1.40804	6.17551	0.000639857	0.395346	-0.465774	GRIN2D
cg24274164	-0.870949	3.95268	-6.17377	0.000640863	0.395346	-0.466688	C12orf65
cg07518058	-0.761003	1.94453	-6.1709	0.000642534	0.395346	-0.468204
cg02331761	0.794554	0.19787	6.17073	0.000642638	0.395346	-0.468299	DGKG
cg15702879	-0.800949	0.79182	-6.16891	0.000643696	0.395346	-0.469257	CACNA1I
cg06815411	1.06622	-1.72484	6.16795	0.000644261	0.395346	-0.469768
cg11753540	0.873462	-1.32631	6.1672	0.000644701	0.395346	-0.470165	ADM
cg03196720	0.809899	-1.53486	6.16633	0.000645207	0.395346	-0.470623	SCNN1A
cg26829451	0.836713	-4.25173	6.1651	0.00064593	0.395346	-0.471275	SC5DL
cg06278181	-0.802768	1.3079	-6.16495	0.00064602	0.395346	-0.471356	ARID1A
cg08177293	0.90326	0.0910593	6.1631	0.000647101	0.395346	-0.472332	C10orf12
cg01029840	0.835567	-4.31286	6.16081	0.000648449	0.395346	-0.473544
cg20731875	-0.870241	0.271769	-6.15924	0.000649378	0.395346	-0.47438	HS3ST3B1
cg17804825	0.754246	-0.853099	6.15716	0.000650609	0.395346	-0.475484	CD69
cg24682910	0.784287	-0.795076	6.15705	0.000650673	0.395346	-0.475542
cg22547206	0.793468	0.304698	6.15689	0.000650768	0.395346	-0.475627	BTRC
cg18494507	0.782673	-1.44515	6.15221	0.000653543	0.395346	-0.478111	CREB5
cg09192159	0.760243	-2.8476	6.15111	0.000654198	0.395346	-0.478695
cg02350755	-0.75291	-0.0338783	-6.1476	0.000656286	0.395346	-0.480556
cg24009881	0.793609	-1.66056	6.14709	0.00065659	0.395346	-0.480827
cg14760797	0.772003	-0.225145	6.146	0.000657244	0.395346	-0.481408	NINJ2
cg21229718	-0.87122	2.18014	-6.14233	0.000659444	0.395346	-0.483361	CSNK1A1
cg17405164	0.783951	-0.342818	6.14164	0.000659858	0.395346	-0.483728	ST6GALNAC5
cg17216243	0.823672	0.72322	6.14016	0.000660747	0.395346	-0.484516
cg14830371	1.04227	-1.87484	6.13932	0.000661253	0.395346	-0.484963
cg17187735	0.97999	-1.02025	6.13813	0.000661973	0.395346	-0.485599	RIN2
cg20124933	-0.949876	4.48562	-6.13668	0.000662848	0.395346	-0.486372	KCNQ1
cg02053678	-0.848719	-1.68963	-6.13539	0.000663628	0.395346	-0.48706	T
cg02870819	0.75135	0.467081	6.13521	0.000663735	0.395346	-0.487154
cg16746816	0.750927	1.9618	6.13456	0.000664127	0.395346	-0.4875
cg02530879	0.876598	-0.677299	6.13305	0.000665043	0.395346	-0.488307	DISC1
cg13936668	0.879541	-1.7371	6.13214	0.000665598	0.395346	-0.488794
cg05001310	0.792945	-1.51985	6.13203	0.000665664	0.395346	-0.488853	ALPK2
cg21338532	0.902183	-4.3846	6.13058	0.000666546	0.395346	-0.489628	RPRM
cg01952255	0.8242	-0.354462	6.13024	0.00066675	0.395346	-0.489807
cg06204004	0.912827	0.101756	6.12991	0.000666951	0.395346	-0.489983
cg24419828	0.794701	-2.39813	6.12853	0.000667794	0.395346	-0.490723	SPATS2L
cg24902339	0.951199	3.4654	6.12735	0.000668513	0.395346	-0.491354	CASC2
cg05783139	-0.922202	-1.16267	-6.12553	0.000669622	0.395346	-0.492325	BOLL
cg26344867	-0.850678	-0.787515	-6.12513	0.000669867	0.395346	-0.492539
cg23396834	0.963753	-4.8952	6.12458	0.000670205	0.395346	-0.492834	LOC728723
cg17720466	0.863144	1.44509	6.12385	0.000670646	0.395346	-0.49322	C5orf51
cg01526173	-0.866452	0.872907	-6.12385	0.000670652	0.395346	-0.493224	ANLN
cg10061770	0.767663	-1.70814	6.12127	0.000672232	0.395346	-0.494603	PRMT7
cg05124675	-0.90315	2.14024	-6.12088	0.00067247	0.395346	-0.494812	C8orf44
cg15455174	0.862747	0.387209	6.12033	0.000672806	0.395346	-0.495104	WASL
cg05648510	0.766289	-0.0947856	6.11688	0.000674929	0.395346	-0.496951	ABR
cg10825350	-0.775027	0.0969686	-6.11601	0.000675469	0.395346	-0.49742	FSTL4
cg09833785	-0.782821	-1.93462	-6.11538	0.000675857	0.395346	-0.497757	SPRY2
cg07820423	-0.767749	0.554492	-6.11485	0.000676187	0.395346	-0.498043
cg24384195	0.812235	-0.848009	6.11481	0.00067621	0.395346	-0.498064	PIK3CG
cg01462353	0.770765	0.0449943	6.11478	0.000676227	0.395346	-0.498079	DHRS9
cg21061310	-0.832808	1.26883	-6.11459	0.000676343	0.395346	-0.498179
cg14686533	0.805634	-1.45515	6.11451	0.000676393	0.395346	-0.498223	SHROOM3
cg15948787	0.774762	0.966095	6.11393	0.000676753	0.395346	-0.498534	CDK6
cg11760342	-0.817832	1.51127	-6.11238	0.000677709	0.395346	-0.499363	ODZ3
cg01044293	0.878743	-0.0956846	6.11215	0.000677852	0.395346	-0.499486	ITGA6
cg04015186	0.822281	-0.814839	6.11199	0.000677953	0.395346	-0.499574	MCF2L2
cg11036656	0.841347	0.543336	6.11144	0.000678294	0.395346	-0.499869
cg07999828	0.843093	-0.721718	6.10872	0.000679981	0.395346	-0.501327
cg12601633	0.911352	-1.06374	6.1082	0.000680306	0.395346	-0.501608	ADD3
cg11164320	0.844351	2.01057	6.10749	0.000680751	0.395346	-0.501992	WDFY2
cg21370522	0.765801	-0.935735	6.10683	0.000681162	0.395346	-0.502346	TNF
cg15944457	0.89935	-4.21658	6.10644	0.0006814	0.395346	-0.502551	WRN
cg10587084	-0.861623	0.797924	-6.10553	0.000681972	0.395346	-0.503044
cg10161121	-0.748499	1.03382	-6.10465	0.00068252	0.395346	-0.503515	FASLG
cg02126435	-0.950136	-2.90303	-6.10434	0.000682713	0.395346	-0.503682	RFWD3
cg11784767	0.814475	-0.474857	6.10144	0.000684529	0.395346	-0.505243
cg03120058	0.766969	-3.37459	6.1011	0.000684739	0.395346	-0.505422
cg08854755	-0.797104	-0.255698	-6.1005	0.000685119	0.395346	-0.505748	SPATA17
cg08389577	1.03823	-3.27093	6.09824	0.000686537	0.395346	-0.506964	TUBB2B
cg20861365	0.87031	0.350306	6.09822	0.000686547	0.395346	-0.506972	SLC15A4
cg08023927	0.846646	0.399787	6.09717	0.000687207	0.395346	-0.507537	GUCY2GP
cg03882923	-0.848562	-4.67859	-6.0941	0.000689146	0.395346	-0.509194	VTI1B
cg23884626	0.955653	-4.26756	6.094	0.000689208	0.395346	-0.509247	CCHCR1
cg22423930	0.807017	0.11305	6.09349	0.000689531	0.395346	-0.509523	CTNNBIP1
cg19069660	-0.787615	2.16834	-6.09323	0.000689692	0.395346	-0.50966	SCGN
cg02361260	-0.793524	-0.560225	-6.09314	0.00068975	0.395346	-0.509709
cg18446351	0.79901	-1.92416	6.09272	0.000690014	0.395346	-0.509934	ITIH5
cg02689190	-0.83754	1.17314	-6.09205	0.000690441	0.395346	-0.510298	PITPNB
cg02472935	0.783114	0.165882	6.09011	0.000691666	0.395346	-0.511341	MYO5A
cg02651953	1.15956	-4.2069	6.08976	0.000691888	0.395346	-0.511531	CDKN2B
cg18424058	-0.879018	1.90961	-6.08967	0.000691948	0.395346	-0.511582
cg23985372	-0.837043	1.28548	-6.08947	0.000692071	0.395346	-0.511686	LTBP1
cg11558822	1.00371	-0.558567	6.08947	0.000692071	0.395346	-0.511686
cg11070922	0.920086	-1.64936	6.08846	0.000692717	0.395346	-0.512236	TBCD
cg04560434	-0.962505	1.43664	-6.08759	0.000693267	0.395346	-0.512703
cg24766334	0.948515	-4.24144	6.08654	0.000693937	0.395346	-0.513271	SLC24A4
cg17934470	0.783782	-0.207969	6.08573	0.00069445	0.395346	-0.513706
cg27073552	0.752317	-3.44702	6.08543	0.000694644	0.395346	-0.513871
cg20533403	0.794321	-1.53058	6.08388	0.000695628	0.395346	-0.514704
cg11335355	0.858541	0.542279	6.08266	0.00069641	0.395346	-0.515366
cg01177476	-0.755924	-0.669187	-6.08236	0.000696602	0.395346	-0.515528
cg13471756	-0.824997	-3.14822	-6.08214	0.000696738	0.395346	-0.515644	CREB3L2
cg24173234	0.824826	0.87039	6.07974	0.00069828	0.395346	-0.516946	KIF5B
cg07671858	0.861506	-4.02529	6.07916	0.000698647	0.395346	-0.517256	SYNPO2L
cg21953058	0.809469	0.437572	6.07891	0.000698811	0.395346	-0.517394	INO80
cg20769849	0.74698	-0.6195	6.07729	0.000699848	0.395346	-0.518268	CHST11
cg13335411	-0.793962	-0.512396	-6.07721	0.000699903	0.395346	-0.518315	LOC401557
cg17186724	-0.8399	0.59553	-6.07626	0.00070051	0.395346	-0.518825
cg24219929	-0.76553	-2.37299	-6.07457	0.000701601	0.395346	-0.519743	RORA
cg09388397	0.79989	-1.29959	6.07287	0.000702697	0.395346	-0.520664	LOC101929541
cg18932726	1.23506	-2.17796	6.07234	0.000703034	0.395346	-0.520946	DOCK1
cg05041073	0.742859	-3.26107	6.07132	0.000703695	0.395346	-0.521501
cg19903196	0.837728	-0.452845	6.07101	0.000703893	0.395346	-0.521667
cg25983531	1.01825	0.791845	6.06857	0.000705479	0.395346	-0.522994	AOAH
cg15679282	0.81982	1.94735	6.06825	0.000705685	0.395346	-0.523167	MYH10
cg12947311	0.788717	-0.510051	6.06806	0.000705807	0.395346	-0.523269	DTL
cg06127316	-0.848007	0.0447358	-6.068	0.000705844	0.395346	-0.5233	WEE1
cg19621460	0.940662	-1.64732	6.06615	0.00070705	0.395346	-0.524307	PRKACA
cg03209642	0.841413	-2.75304	6.06482	0.000707913	0.395346	-0.525027	FES
cg02583740	-0.758043	1.17955	-6.06451	0.000708116	0.395346	-0.525196	PRKAR1B
cg17881958	-0.887681	-4.10021	-6.06368	0.000708653	0.395346	-0.525645	ERCC6
cg15692593	-0.796018	1.00051	-6.0595	0.000711385	0.395346	-0.527917	GRIK2
cg04238983	0.854253	0.123086	6.05835	0.000712135	0.395346	-0.52854	MIR612
cg22863456	1.04203	-0.580655	6.0576	0.000712627	0.395346	-0.528948
cg08054244	0.853715	-3.99339	6.05745	0.000712729	0.395346	-0.529032	KCNK10
cg22615071	0.80549	0.404458	6.05726	0.000712854	0.395346	-0.529136
cg15282018	-0.889432	-4.1557	-6.05645	0.000713386	0.395346	-0.529577	INPP4B
cg26620147	0.804795	-2.38665	6.05543	0.000714055	0.395346	-0.530131	AVIL
cg01640287	0.786673	3.75648	6.05432	0.000714781	0.395346	-0.530731	MIPEP
cg23766867	0.758514	-3.13142	6.05377	0.000715145	0.395346	-0.531033	LRRFIP1
cg17193175	-0.775342	0.689237	-6.05349	0.000715328	0.395346	-0.531184	SCARB2
cg21189537	-0.781795	1.7929	-6.05182	0.000716431	0.395346	-0.532095	PARVB
cg13465890	-0.834757	3.57152	-6.05133	0.000716753	0.395346	-0.532361
cg02895166	0.863918	-0.00557084	6.04953	0.000717944	0.395346	-0.533343
cg05026883	0.776239	1.21156	6.04938	0.000718043	0.395346	-0.533424	FAF1
cg08594681	0.759319	-1.30217	6.04921	0.000718155	0.395346	-0.533517	CLU
cg23902686	-0.810837	-0.770723	-6.04774	0.000719124	0.395346	-0.534314	A2ML1
cg14276584	0.805631	-0.160901	6.04664	0.000719859	0.395346	-0.534918	CDC14B
cg23616097	0.982249	-1.93413	6.04658	0.000719895	0.395346	-0.534949	TNRC18
cg05342510	0.770031	-3.24192	6.04657	0.000719904	0.395346	-0.534956	CAMTA1
cg12988534	1.06711	-3.89158	6.04588	0.000720363	0.395346	-0.535333	COBL
cg14890608	-0.840647	-0.352431	-6.04527	0.000720764	0.395346	-0.535663
cg12567844	0.740034	-2.79786	6.04389	0.000721685	0.395346	-0.536419	ANKRD29
cg04100595	0.748072	-2.96893	6.04327	0.000722094	0.395346	-0.536754
cg00742098	-0.886211	0.35829	-6.04254	0.000722582	0.395346	-0.537154
cg18187326	0.980434	0.989645	6.04224	0.000722784	0.395346	-0.537319	FAM45A
cg08332635	0.773869	-2.79864	6.0401	0.000724212	0.395346	-0.538488	CCDC68
cg18048270	0.869529	-0.459296	6.03971	0.000724466	0.395346	-0.538696	FAM69A
cg24094897	-0.742196	0.410978	-6.03946	0.000724634	0.395346	-0.538833	MCC
cg23105134	-0.81859	2.33503	-6.03899	0.000724953	0.395346	-0.539094	GOLPH3
cg06652146	0.859908	-4.35612	6.03882	0.000725064	0.395346	-0.539184	CDNF
cg19885130	0.859383	1.01566	6.03563	0.0007272	0.395346	-0.540927	LRP5
cg04241863	0.796618	-1.07026	6.03298	0.000728985	0.395346	-0.54238	NAT1
cg03245099	0.751362	-0.39074	6.03214	0.000729544	0.395346	-0.542835	THEMIS2
cg04367486	-0.933982	-2.54457	-6.03168	0.000729856	0.395346	-0.543088	CD200
cg00530929	0.854714	-3.88747	6.02996	0.000731013	0.395346	-0.544028	DNAJC28
cg10038168	0.746863	2.51217	6.02964	0.000731234	0.395346	-0.544207	ZNF664
cg03382501	0.82754	0.0163294	6.0296	0.000731259	0.395346	-0.544227	TXNDC11
cg05103132	0.803604	-4.41958	6.02925	0.000731496	0.395346	-0.544419	SMYD5
cg01933405	0.837112	-2.05949	6.02919	0.000731537	0.395346	-0.544452
cg02157894	0.742679	-2.03004	6.02848	0.000732015	0.395346	-0.54484	ATF7
cg08109029	0.802899	-0.312168	6.02829	0.000732144	0.395346	-0.544944
cg05918312	-0.756042	0.137295	-6.02781	0.000732472	0.395346	-0.54521	PDE1A
cg20455048	0.792446	-0.0627294	6.02761	0.000732603	0.395346	-0.545316	SLC27A3
cg06329537	-0.773382	-3.4905	-6.02694	0.000733061	0.395346	-0.545687	UBFD1
cg22606681	0.891029	1.18387	6.02667	0.000733239	0.395346	-0.545831	TRIM24
cg02064073	0.976366	-4.02882	6.02617	0.00073358	0.395346	-0.546107	CRTAP
cg01256213	0.917676	1.29714	6.02586	0.000733791	0.395346	-0.546277	LANCL2
cg11546475	0.871127	-1.46171	6.02557	0.000733988	0.395346	-0.546437	RNF216
cg00219756	0.972245	0.0449101	6.02525	0.000734201	0.395346	-0.546609	MACC1
cg17982343	0.906395	-0.233489	6.02507	0.000734323	0.395346	-0.546708	LINC00271
cg09269103	0.993904	-2.88197	6.02374	0.000735232	0.395346	-0.547442	NFKB2
cg26234391	-0.987214	2.7325	-6.02225	0.000736239	0.395346	-0.548254	LYST
cg08704195	0.849545	-0.687256	6.02029	0.000737578	0.395346	-0.549333
cg00506704	0.839746	-0.00296099	6.01968	0.000737992	0.395346	-0.549666	ARHGAP15
cg25163793	0.9029	0.818801	6.01965	0.000738016	0.395346	-0.549685
cg08009458	-0.952301	1.81016	-6.01816	0.000739028	0.395346	-0.550499	DENND5B
cg09784070	1.06258	2.43889	6.01684	0.000739935	0.395346	-0.551228
cg21494367	-0.838266	0.794561	-6.01631	0.000740296	0.395346	-0.551518	EPAS1
cg16379731	0.918472	-0.840026	6.01622	0.000740356	0.395346	-0.551566	C11orf49
cg22393436	0.77096	-0.259697	6.01581	0.000740636	0.395346	-0.551791
cg09024049	0.736644	0.464642	6.01572	0.000740703	0.395346	-0.551844	LOC101928896
cg14543913	-0.870208	1.3111	-6.01527	0.000741006	0.395346	-0.552087
cg26721651	-0.749069	0.0940469	-6.01414	0.00074178	0.395346	-0.552707
cg26444951	0.998879	-1.42553	6.01356	0.000742179	0.395346	-0.553027
cg21219570	0.782872	0.106108	6.01296	0.000742594	0.395346	-0.553359	PLEKHA5
cg14919082	0.931185	-1.85451	6.01249	0.000742913	0.395346	-0.553615
cg00731352	0.820612	-0.0433413	6.00955	0.000744939	0.395346	-0.555233
cg16969189	0.80772	-0.507796	6.00941	0.000745038	0.395346	-0.555312	IKZF1
cg08649048	0.878279	1.30405	6.00829	0.000745811	0.395346	-0.555929
cg23782308	0.778705	-0.206254	6.00701	0.000746696	0.395346	-0.556635	TNIP3
cg09147401	-1.10215	0.568245	-6.00696	0.000746727	0.395346	-0.556659	TRAPPC9
cg22020052	-0.739837	1.10492	-6.00655	0.000747012	0.395346	-0.556886
cg05702218	0.867263	0.265616	6.00556	0.000747699	0.395346	-0.557432	RABGAP1L
cg24193524	0.77235	-0.488663	6.00468	0.000748306	0.395346	-0.557915
cg00338083	-0.818239	-4.85711	-6.00444	0.000748471	0.395346	-0.558047	HNRNPAB
cg05402432	0.762497	-3.01673	6.00406	0.000748737	0.395346	-0.558258
cg21075278	0.965298	-4.28863	6.00355	0.000749093	0.395346	-0.558541	GAL
cg20296668	0.734679	-4.85191	6.00303	0.00074945	0.395346	-0.558825	COCH
cg11627314	1.09721	-3.94148	6.00221	0.000750021	0.395346	-0.559277	HMCN2
cg26003023	-0.747286	0.669286	-6.00027	0.000751368	0.395346	-0.560346	RNLS
cg14116153	0.739478	-1.38023	5.998	0.00075295	0.395346	-0.561598
cg00317081	0.747783	0.526309	5.99786	0.000753049	0.395346	-0.561676
cg03654329	-0.818956	1.01292	-5.99776	0.000753119	0.395346	-0.561732
cg11178574	2.54838	-4.53541	5.99753	0.000753281	0.395346	-0.56186	RASSF7
cg04893213	0.830672	-0.619476	5.99403	0.000755725	0.395346	-0.563789
cg10144425	0.743821	2.65745	5.99211	0.000757079	0.395346	-0.564856	DLAT
cg17996329	-0.796889	-4.69581	-5.99143	0.000757551	0.395346	-0.565227	SNCB
cg22115076	1.11051	-0.944774	5.99141	0.000757571	0.395346	-0.565243
cg03961485	0.755713	0.565652	5.99139	0.00075758	0.395346	-0.56525	UIMC1
cg18359347	-0.752771	0.68767	-5.99053	0.000758185	0.395346	-0.565725	KIAA0020
cg17410736	0.742943	-0.249172	5.99039	0.000758286	0.395346	-0.565805
cg09546550	0.796159	0.209563	5.98682	0.000760803	0.395346	-0.567781
cg02636834	-0.753439	1.49575	-5.98625	0.000761206	0.395346	-0.568096	PTGIR
cg00386051	0.743186	-0.540879	5.98604	0.000761351	0.395346	-0.56821	LOC101928438
cg05363534	0.800473	-0.249182	5.9859	0.000761453	0.395346	-0.56829	MIR612
cg24859158	0.821987	-2.02494	5.98192	0.000764272	0.395346	-0.570495	SH3BGRL3
cg22879515	0.934342	-4.10042	5.98156	0.000764529	0.395346	-0.570695	MIR34B
cg20921890	-0.880553	0.783054	-5.98094	0.000764965	0.395346	-0.571036	GATA6
cg13088427	0.792411	0.401066	5.98021	0.000765487	0.395346	-0.571442	AP2A2
cg02631785	-0.912038	2.35643	-5.98016	0.000765518	0.395346	-0.571467
cg16791539	-0.951329	-3.67516	-5.97929	0.000766139	0.395346	-0.57195	NAP1L4
cg16590835	-0.815263	2.215	-5.97797	0.000767076	0.395346	-0.57268	NXPE3
cg02539829	-1.00675	2.7841	-5.97719	0.000767637	0.395346	-0.573116	PGAP1
cg22942271	0.73981	-0.799804	5.97655	0.000768091	0.395346	-0.57347
cg06793050	0.880764	-0.965493	5.97548	0.000768859	0.395346	-0.574067
ch.8.353716R	0.79661	-3.76628	5.97436	0.00076966	0.395346	-0.574689
cg20811730	-0.749527	-1.28775	-5.97296	0.000770657	0.395346	-0.575461	PRPF3
cg03213794	0.888787	-3.84772	5.96998	0.0007728	0.395346	-0.57712	MRPL23
cg09525295	0.794855	-1.7479	5.9698	0.000772929	0.395346	-0.57722
cg04105342	0.73089	-1.07227	5.96961	0.000773065	0.395346	-0.577325	PCDH7
cg04949565	-0.750802	-0.85008	-5.96956	0.000773099	0.395346	-0.577352
cg09447811	0.731077	0.270962	5.96917	0.000773384	0.395346	-0.577572	CASR
cg24193254	0.750851	-3.34295	5.96916	0.000773392	0.395346	-0.577578	ETV6
cg14568936	-0.79416	-3.87356	-5.96789	0.000774301	0.395346	-0.57828	GSN
cg20712912	1.05046	-2.88713	5.96771	0.000774435	0.395346	-0.578384
cg07195926	0.946943	-1.1312	5.96722	0.000774783	0.395346	-0.578652	GATA2
cg09759390	-0.804719	-0.415122	-5.96543	0.000776078	0.395346	-0.579651
cg16290455	-0.754328	1.55506	-5.96312	0.000777748	0.395346	-0.580936
cg23040424	0.74296	1.60706	5.96225	0.000778378	0.395346	-0.581421
cg10013455	0.787286	1.87858	5.96029	0.000779798	0.395346	-0.582511	INPP5A
cg15116962	-0.804071	2.50997	-5.95405	0.000784348	0.395346	-0.585993	TNIK
cg14524190	0.732541	0.480487	5.95299	0.00078512	0.395346	-0.586583
cg12458866	-0.779485	-3.80248	-5.95191	0.000785909	0.395346	-0.587184	SPSB1
cg13846195	0.806977	-0.926822	5.95175	0.000786029	0.395346	-0.587276	SESN1
cg10415216	0.866391	-0.747371	5.95023	0.000787145	0.395346	-0.588126	METTL20
cg00618309	0.774914	-0.365311	5.9502	0.000787167	0.395346	-0.588142
cg10281912	0.763625	-0.672293	5.95016	0.000787193	0.395346	-0.588162	NDNF
cg27614773	-0.73973	1.92286	-5.94974	0.000787505	0.395346	-0.5884
cg14922317	-0.759776	-2.32233	-5.94942	0.000787739	0.395346	-0.588577	ATXN2L
cg17876032	0.824228	1.04821	5.94874	0.000788234	0.395346	-0.588954	NEGR1
cg16560595	-1.27812	1.30458	-5.94748	0.000789163	0.395346	-0.58966	ABHD2
cg24771289	0.731682	-1.15675	5.94596	0.000790287	0.395346	-0.590513	TECPR2
cg26272893	-1.20503	-4.27369	-5.94587	0.000790353	0.395346	-0.590562	CTPS
cg17671383	0.789938	-0.0290527	5.94549	0.000790627	0.395346	-0.590771	SIPA1L3
cg00320259	-0.898196	2.66188	-5.94466	0.000791242	0.395346	-0.591237	CCDC146
cg27572122	-0.947342	0.374901	-5.9441	0.000791657	0.395346	-0.591551	LINC01020
cg00969738	0.759819	-0.657328	5.94349	0.000792105	0.395346	-0.59189
cg16377790	-0.868381	0.442498	-5.94294	0.000792511	0.395346	-0.592198
cg18511461	-0.738876	-0.763166	-5.94121	0.000793791	0.395346	-0.593166	LOC101927156
cg01378874	-0.729759	0.59278	-5.93986	0.000794794	0.395346	-0.593923
cg14791247	0.849243	0.00815038	5.93967	0.000794935	0.395346	-0.594029
cg05585321	-0.808539	0.330521	-5.93791	0.000796242	0.395346	-0.595015	LOC102724933
cg06787369	-0.792508	-3.809	-5.93724	0.000796745	0.395346	-0.595394	OPTN
cg07575867	0.784297	-4.16921	5.93707	0.000796872	0.395346	-0.59549	ABHD6
cg08504644	0.779955	0.307872	5.93548	0.000798052	0.395346	-0.596377	SNX27
cg15717081	0.744475	0.0321249	5.93405	0.000799118	0.395346	-0.597179	PSD3
cg00894715	0.744865	0.106925	5.93239	0.000800361	0.395346	-0.598112	CAT
cg25260699	0.735733	-0.0965567	5.93202	0.000800634	0.395346	-0.598317	PGS1
cg18380967	0.762339	0.800611	5.93199	0.000800662	0.395346	-0.598338	INPP4B
cg12762715	-0.784537	-4.02643	-5.93104	0.000801371	0.395346	-0.59887	DNAJA1
cg21062805	0.735669	0.148774	5.92935	0.00080264	0.395346	-0.59982	TNIK
cg11487526	0.846944	-1.68756	5.92842	0.000803338	0.395346	-0.600342	PITPNM3
cg03278573	0.887744	0.493204	5.92647	0.000804805	0.395346	-0.601438	DAP
cg26275825	-0.724272	3.83696	-5.92626	0.000804957	0.395346	-0.601552	KNDC1
cg03986017	-0.810532	0.731712	-5.92583	0.000805287	0.395346	-0.601798
cg20540806	0.99316	-3.17819	5.9258	0.000805309	0.395346	-0.601814	TMCO6
cg24870729	0.783033	0.332888	5.92546	0.000805562	0.395346	-0.602003
cg07086674	-0.935247	-0.206076	-5.92453	0.000806262	0.395346	-0.602525
cg20575176	-0.725086	-0.418795	-5.92342	0.000807099	0.395346	-0.603149	LOC100506834
cg16380877	0.791404	1.71454	5.92341	0.000807109	0.395346	-0.603156
cg05284500	0.856733	-1.46971	5.92291	0.000807489	0.395346	-0.603439
cg14226202	0.834874	0.147405	5.92227	0.000807969	0.395346	-0.603796	ATP11A
cg02875395	0.904672	-4.75109	5.92221	0.000808017	0.395346	-0.603832	NEBL
cg05369623	0.812454	-0.850107	5.91972	0.000809898	0.395346	-0.605231	SASH1
cg06842989	-0.931473	-3.25002	-5.91853	0.000810805	0.395346	-0.605904
cg18023065	1.30499	0.76133	5.91827	0.000810999	0.395346	-0.606047	FUT4
cg20547368	0.802991	-0.97259	5.91721	0.000811804	0.395346	-0.606644	TOX
cg06076996	1.12085	0.862251	5.91697	0.000811989	0.395346	-0.606782	APELA
cg03949820	-0.848718	1.01594	-5.91268	0.000815256	0.395346	-0.609198	STX11
cg10410485	0.750778	-1.26738	5.91206	0.000815729	0.395346	-0.609547
cg23344688	0.751026	-3.7227	5.91092	0.000816603	0.395346	-0.610192	MLLT10
cg16727297	-0.861868	1.35519	-5.91014	0.000817198	0.395346	-0.61063	PGRMC2
cg24320423	0.879475	-1.73841	5.90933	0.000817818	0.395346	-0.611087	JADE2
cg18753341	-0.850199	2.85852	-5.90903	0.00081805	0.395346	-0.611258	DNAJB6
cg09495418	1.2009	-2.52878	5.90732	0.00081936	0.395346	-0.612222	GLDN
cg03989584	0.891501	-1.08966	5.90711	0.000819519	0.395346	-0.612338
cg26002272	-0.81249	-0.788923	-5.90585	0.000820494	0.395346	-0.613055	ANK2
cg17228105	0.742168	0.304505	5.90431	0.000821672	0.395346	-0.613919	ERG
cg16250868	0.732677	-0.667199	5.90222	0.000823284	0.395346	-0.615101	SDK1
cg10798815	0.724471	-1.40762	5.90004	0.000824976	0.395346	-0.616338	VPS13D
cg02131510	-0.740641	-0.0419346	-5.89739	0.000827026	0.395346	-0.617835	RABGAP1L
cg18766962	0.753183	0.128124	5.89619	0.000827956	0.395346	-0.618513	FOXP1
cg04787325	0.758598	-4.39674	5.89608	0.000828043	0.395346	-0.618576	SYT17
cg13690593	0.90503	1.21155	5.89521	0.000828719	0.395346	-0.619069	RREB1
cg24360733	0.810664	-3.3567	5.89497	0.00082891	0.395346	-0.619208	FST
cg10554812	0.972774	0.886489	5.89286	0.000830549	0.395346	-0.620399	MAML2
cg05358815	0.868729	-3.78672	5.89239	0.00083092	0.395346	-0.620669	SATB2
cg10245026	0.732623	-0.0663331	5.89135	0.000831726	0.395346	-0.621254	TBATA
cg12635848	-0.785632	1.59974	-5.89071	0.000832232	0.395346	-0.621621
cg06180119	0.79095	-0.250804	5.89018	0.000832644	0.395346	-0.62192
cg05157492	0.852173	1.73739	5.88993	0.000832836	0.395346	-0.622059	CLIC1
cg06753057	-0.814506	1.86514	-5.88945	0.000833217	0.395346	-0.622335
cg03900676	-0.938673	0.637754	-5.88789	0.000834435	0.395346	-0.623217	ROR2
cg14532344	-0.761092	0.261617	-5.88536	0.000836423	0.395346	-0.624655
cg05824261	0.743263	-1.58349	5.88512	0.000836609	0.395346	-0.624789
cg14235846	0.729791	0.0476738	5.88257	0.000838616	0.395346	-0.626236	NXN
cg18510665	0.731567	0.00833182	5.8824	0.000838753	0.395346	-0.626336	STXBP5
cg08482536	0.851748	1.07821	5.88175	0.000839268	0.395346	-0.626706	CHUK
cg00838860	-0.822369	1.57423	-5.87873	0.000841654	0.395346	-0.628422
cg14533595	-0.915138	0.952608	-5.8776	0.000842547	0.395346	-0.629063
cg19165021	0.799525	-0.302033	5.87746	0.000842656	0.395346	-0.629142	LOC102724050
cg11575507	0.770423	-0.138111	5.87704	0.000842994	0.395346	-0.629384	SRBD1
cg06283076	0.749844	-0.869701	5.87672	0.000843243	0.395346	-0.629562	SRGAP3
cg21883245	-0.748257	2.6952	-5.87637	0.000843524	0.395346	-0.629764	ZSCAN29
cg02935351	-0.735009	2.73745	-5.87606	0.00084377	0.395346	-0.62994	WNT5B
cg14434995	0.843779	3.66026	5.87581	0.000843972	0.395346	-0.630085	MGMT
cg10402936	1.0385	-1.08992	5.87302	0.000846188	0.395346	-0.631671	UGT3A2
cg18784401	0.728013	-1.05168	5.87295	0.000846246	0.395346	-0.631713	PROCA1
cg02457635	0.751633	-0.535062	5.87146	0.00084743	0.395346	-0.632559
cg11809343	0.811528	-0.244132	5.87085	0.000847917	0.395346	-0.632906
cg18064474	0.727117	-4.41451	5.87054	0.000848169	0.395346	-0.633086	RORA
cg25730356	0.880609	-3.51657	5.86975	0.000848799	0.395346	-0.633536	CHRNB2
cg20795023	0.873491	-1.46446	5.86944	0.000849045	0.395346	-0.633711	GIMAP1
cg01491725	-0.933872	0.484703	-5.86863	0.000849691	0.395346	-0.634172	ELP2
cg09776910	0.835548	-2.8973	5.86758	0.000850535	0.395346	-0.634772	ZNF836
cg23069755	-0.822353	1.56463	-5.86593	0.00085186	0.395346	-0.635715	LOC101929217
cg01608477	-0.840285	0.141308	-5.86589	0.000851886	0.395346	-0.635733	PTPRA
cg14074830	-0.804807	4.33888	-5.86569	0.000852052	0.395346	-0.635851	TSSC1
cg14011554	-1.02971	3.43496	-5.865	0.000852603	0.395346	-0.636243	PBX3
cg12884009	0.780865	1.10629	5.86495	0.000852642	0.395346	-0.636271
cg09599862	0.740063	-0.915712	5.86418	0.000853265	0.395346	-0.636713	SPOPL
cg12962542	0.83203	-0.158435	5.86232	0.000854761	0.395346	-0.637774	MECOM
cg26288821	0.738934	-0.25168	5.86153	0.000855396	0.395346	-0.638224
cg18050420	0.912932	0.294474	5.86123	0.000855636	0.395346	-0.638394	EPB41L3
cg20208935	0.724898	-0.646992	5.86101	0.000855812	0.395346	-0.638519
cg21047354	-0.737647	-3.50444	-5.86091	0.000855897	0.395346	-0.638578
cg06029700	0.728017	-1.35538	5.86026	0.000856423	0.395346	-0.638951	SCNN1A
cg19474029	-0.731168	-3.35506	-5.85931	0.000857191	0.395346	-0.639494	GRAMD1A
cg11543957	0.720459	-1.39295	5.85925	0.000857238	0.395346	-0.639528	PRKAG2
cg14051544	0.834519	-2.68934	5.85881	0.000857591	0.395346	-0.639777	SLC7A14
cg13958749	1.03162	-3.9075	5.85719	0.000858905	0.395346	-0.640705	MRPS11
cg15401526	0.752484	-0.519886	5.85603	0.000859848	0.395346	-0.64137	LMO3
cg07677892	0.967058	0.590987	5.85591	0.000859945	0.395346	-0.641438
cg12975464	-0.857674	-3.9836	-5.85589	0.00085996	0.395346	-0.641449	MAML3
cg09216046	0.788734	0.587238	5.85532	0.000860423	0.395346	-0.641776	MKL2
cg23837804	-0.837192	2.95776	-5.85506	0.000860632	0.395346	-0.641923	RRP1
cg01861349	-0.749251	-3.02897	-5.85401	0.000861488	0.395346	-0.642525	C15orf17
cg04739880	0.840474	-0.127168	5.85119	0.000863777	0.395346	-0.644135	ANKS1A
cg13353550	0.764526	0.924383	5.8497	0.000864999	0.395346	-0.644993	RAPGEF3
cg11558570	-0.72064	-1.49353	-5.84968	0.000865014	0.395346	-0.645004
cg24168002	0.825432	0.989958	5.84809	0.000866314	0.395346	-0.645915	LASS6
cg15559110	0.753538	-0.0890923	5.84802	0.000866372	0.395346	-0.645956	ABCA1
cg15618108	1.0361	-1.49789	5.84541	0.000868506	0.395346	-0.647449	PPFIA4
cg10421498	0.771889	0.138228	5.84534	0.000868562	0.395346	-0.647488
cg18861300	0.963111	-2.20076	5.84418	0.000869515	0.395346	-0.648154	SAMHD1
cg18730865	-0.829481	1.59888	-5.84343	0.000870134	0.395346	-0.648586	RAI14
cg01179580	-0.809433	-4.20437	-5.84155	0.000871679	0.395346	-0.649663	GLTP
cg13346625	0.873223	-0.648757	5.84041	0.000872623	0.395346	-0.650321	ACSS1
cg12016746	0.932935	-0.518896	5.8404	0.000872626	0.395346	-0.650323	LRP5
cg02867574	0.731734	-3.39799	5.84017	0.000872814	0.395346	-0.650454	ADRA2B
cg03238354	-0.714936	1.98922	-5.83866	0.000874064	0.395346	-0.651324	ANKIB1
cg05497451	-0.81158	0.286108	-5.83846	0.000874226	0.395346	-0.651436
cg15407971	0.900486	-0.795476	5.83724	0.000875234	0.395346	-0.652136	TRIM14
cg01288184	0.998841	-1.77025	5.83621	0.000876092	0.395346	-0.652732	CABLES1
cg07905924	0.774215	-2.35182	5.83619	0.000876105	0.395346	-0.652741	SETD9
cg06153102	0.780291	2.10347	5.83578	0.000876445	0.395346	-0.652977
cg11887888	0.784253	-0.311888	5.83543	0.000876738	0.395346	-0.65318	SCRN1
cg10056280	0.739115	-0.25426	5.835	0.000877098	0.395346	-0.653429	NSUN3
cg02706982	-0.820451	0.0540093	-5.83327	0.000878528	0.395346	-0.65442
cg08810598	0.770137	-0.549666	5.83327	0.000878532	0.395346	-0.654423	WASF2
cg15357075	0.758494	-0.174177	5.83144	0.000880049	0.395346	-0.655472
cg03219792	-0.734888	1.57205	-5.83105	0.00088038	0.395346	-0.6557	FGGY
cg14442841	0.925198	-2.0397	5.83064	0.000880718	0.395346	-0.655934	MBOAT1
cg05887049	-1.24266	0.284982	-5.82978	0.000881432	0.395346	-0.656427	ADK
cg12378939	-0.941323	1.08391	-5.82971	0.000881498	0.395346	-0.656472	NELL2
cg18502334	-0.815317	-4.28823	-5.82961	0.000881581	0.395346	-0.65653
cg13237000	0.809397	0.0935449	5.82926	0.00088187	0.395346	-0.656729	ADD3
cg25627055	0.749062	-4.30492	5.82901	0.000882074	0.395346	-0.65687	TRIM41
cg19565594	-0.738979	-4.53137	-5.82816	0.000882786	0.395346	-0.657361	PRELID2
cg17556550	-0.798609	1.00236	-5.82651	0.000884167	0.395346	-0.658312	THSD4
cg27430342	1.0436	-1.94221	5.82625	0.000884387	0.395346	-0.658463	NTM
cg23156512	0.853484	3.1336	5.82588	0.000884692	0.395346	-0.658673
cg06733608	-0.722084	2.29511	-5.8258	0.000884762	0.395346	-0.658721	DAP
cg25209368	0.747587	-1.24429	5.82535	0.000885139	0.395346	-0.658981
cg04334417	-0.768721	-4.41941	-5.82459	0.000885777	0.395346	-0.659419	RCN1
cg06836497	0.73074	-4.67165	5.82458	0.000885785	0.395346	-0.659425	YTHDF2
cg04179951	0.85958	1.47044	5.82374	0.000886488	0.395346	-0.659908	TBC1D2B
cg14300707	-0.765609	-0.8493	-5.82271	0.000887356	0.395346	-0.660504
cg09097916	-0.81724	0.876927	-5.82268	0.000887378	0.395346	-0.660518	PDCD6
cg05750898	0.740239	1.93054	5.82086	0.000888909	0.395346	-0.661568	TAS2R13
cg08616654	0.772155	-0.589079	5.81919	0.000890321	0.395346	-0.662535
cg03901393	0.792769	-0.163336	5.81899	0.000890491	0.395346	-0.662651	ZFHX3
cg25193814	0.81009	0.163968	5.81869	0.000890746	0.395346	-0.662825
cg13581437	-0.812415	-4.21723	-5.81789	0.000891414	0.395346	-0.663282	CCNB2
cg23849592	0.733542	1.191	5.81604	0.000892978	0.395346	-0.66435	TM4SF20
cg16963062	0.745503	-4.15819	5.81568	0.00089329	0.395346	-0.664563	BRCA1
cg21884062	0.795566	-1.17523	5.81523	0.000893668	0.395346	-0.664821	MIR548F5
cg21983255	0.76042	-3.54375	5.81482	0.000894013	0.395346	-0.665056	MPPE1
cg07986378	0.998796	1.91984	5.81271	0.000895807	0.395346	-0.666278	ETV6
cg09045944	0.717565	-1.83989	5.81104	0.000897223	0.395346	-0.667242	LINC00968
cg22531266	-0.733311	-0.587636	-5.81067	0.000897539	0.395346	-0.667456
cg04422741	1.0411	0.386991	5.80932	0.000898694	0.395346	-0.66824	MED12L
cg03117233	-0.728903	-0.639034	-5.80864	0.000899273	0.395346	-0.668633
cg09981705	0.733813	-0.142213	5.80862	0.000899291	0.395346	-0.668645
cg27287823	0.793752	-0.368352	5.80766	0.000900109	0.395346	-0.6692	CUGBP2
cg14479884	0.837436	-0.0872405	5.80315	0.000903971	0.395346	-0.671813	CD36
cg03026574	0.893421	-1.53799	5.80023	0.00090648	0.395346	-0.673504
cg00949224	0.756626	-2.1359	5.79954	0.000907076	0.395346	-0.673906	FAM53B
cg03612190	-1.07813	3.08231	-5.79899	0.000907548	0.395346	-0.674223	ZC3H3
cg12081372	-0.831351	2.44192	-5.79729	0.000909012	0.395346	-0.675208	MFAP3L
cg05727856	0.846981	0.703024	5.79692	0.000909334	0.395346	-0.675424	TGFBR1
cg19728949	0.939597	0.397348	5.79509	0.000910919	0.395346	-0.676488	LOC101927817
cg26040735	0.765726	0.643503	5.79503	0.000910966	0.395346	-0.67652
cg14188840	-0.762371	0.915466	-5.79497	0.000911024	0.395346	-0.676559	HOXA10
cg24374738	1.26844	-4.02276	5.7942	0.000911691	0.395346	-0.677006	CRYBA2
cg20757369	0.732701	-0.424779	5.79403	0.000911832	0.395346	-0.6771	SERTAD2
cg06606470	0.711262	-0.106419	5.79376	0.000912072	0.395346	-0.677261	SH3PXD2A
cg14047092	-0.716846	1.06232	-5.79358	0.000912227	0.395346	-0.677365	CLASP1
cg18467168	0.721666	-3.07034	5.79344	0.000912345	0.395346	-0.677444	IQSEC1
cg24574819	0.86832	3.25342	5.79333	0.000912444	0.395346	-0.67751	GRIK2
cg23744755	-0.770685	-3.02672	-5.79217	0.000913449	0.395346	-0.678183	ITPRIP
cg07624399	0.742226	0.660045	5.79109	0.00091439	0.395346	-0.678812	MAN1A1
cg12751584	0.810757	0.485018	5.79042	0.000914968	0.395346	-0.679199	HADHA
cg04381888	0.759316	-1.85385	5.7904	0.000914987	0.395346	-0.679212	HDAC7
cg18641946	-0.886915	-3.14139	-5.78987	0.000915452	0.395346	-0.679522	MCAT
cg00010572	0.802173	1.21782	5.78976	0.000915543	0.395346	-0.679583	LINC00299
cg22163330	-0.813737	1.72391	-5.78935	0.000915904	0.395346	-0.679824	DTNB
cg07086455	-0.727228	-3.02163	-5.78932	0.000915929	0.395346	-0.67984	HSP90AA1
cg17069928	0.814356	0.534187	5.78914	0.000916085	0.395346	-0.679945
cg19095981	0.714076	2.53288	5.78827	0.000916846	0.395346	-0.680453	ARL15
cg27019278	1.08246	0.156311	5.78716	0.000917813	0.395346	-0.681097	EMCN
cg06742476	0.714289	-0.341264	5.78696	0.000917991	0.395346	-0.681215	CRK
cg14133557	0.879348	0.853893	5.78676	0.000918158	0.395346	-0.681327
cg23104824	0.766211	0.0927258	5.78582	0.000918982	0.395346	-0.681876
cg02914422	0.750159	-2.04254	5.7853	0.000919437	0.395346	-0.682179	PDE1C
cg22355401	0.710126	-0.423174	5.78529	0.000919444	0.395346	-0.682183
cg04507071	0.824709	-0.0447313	5.78455	0.000920096	0.395346	-0.682617	C10orf90
cg02354426	0.815691	-0.247116	5.78381	0.000920742	0.395346	-0.683046
cg09664107	0.861602	0.118188	5.7816	0.000922681	0.395346	-0.684334
cg07377755	-0.745399	0.282388	-5.78053	0.000923625	0.395346	-0.684959
cg20392842	0.743846	-0.946856	5.77992	0.000924154	0.395346	-0.68531	HLA
cg27529907	0.856193	0.779658	5.7786	0.000925321	0.395346	-0.686082	ZFPM2
cg00397324	1.04556	-4.22581	5.77843	0.000925473	0.395346	-0.686183	MX1
cg27137902	-0.779557	-2.4485	-5.77838	0.000925513	0.395346	-0.686209	KIF17
cg13132147	-0.813383	4.31665	-5.77797	0.000925878	0.395346	-0.686451
cg12970185	-0.771486	0.462639	-5.77758	0.000926216	0.395346	-0.686674	FGF1
cg21864430	0.716035	-0.309838	5.77734	0.000926436	0.395346	-0.68682	GSG1
cg02754470	-0.709832	-0.205876	-5.77648	0.000927195	0.395346	-0.687321
cg19356652	0.736911	0.469099	5.77537	0.000928174	0.395346	-0.687967
cg09309117	0.812608	-0.0683983	5.77497	0.000928523	0.395346	-0.688198
cg16171189	0.740014	0.760768	5.77472	0.00092875	0.395346	-0.688348
cg15740665	0.946094	-0.1065	5.77464	0.000928822	0.395346	-0.688395	SNX10
cg03388745	0.78521	0.67286	5.77162	0.000931498	0.395346	-0.690158	SIK3
cg00329748	0.806031	-2.54254	5.77075	0.000932271	0.395346	-0.690666	CAMTA1
cg22913585	-0.747894	4.06545	-5.77051	0.000932484	0.395346	-0.690806	BSG
cg16032803	0.781981	0.497236	5.77042	0.000932563	0.395346	-0.690858	ETV6
cg18322805	-0.723476	-4.69446	-5.7702	0.000932756	0.395346	-0.690985	CYB561A3
cg17819635	0.792506	-1.60644	5.76978	0.000933132	0.395346	-0.691232	TCTEX1D1
cg03156101	-0.959318	0.395048	-5.76898	0.000933841	0.395346	-0.691698	JMJD1C
cg13857678	0.94207	0.166242	5.76699	0.00093562	0.395346	-0.692865
cg12627134	0.800859	-0.400601	5.76595	0.000936547	0.395346	-0.693472
cg26433839	-0.708418	1.29327	-5.76519	0.00093722	0.395346	-0.693912	PRKCA
cg00083072	-0.788027	1.21587	-5.76491	0.000937472	0.395346	-0.694077	SIPA1
cg19148440	-1.36586	-3.49074	-5.76482	0.000937552	0.395346	-0.694129	IL17RE
cg20957523	0.767345	1.34549	5.76467	0.000937689	0.395346	-0.694219
cg01209150	-0.846227	2.07728	-5.76444	0.000937896	0.395346	-0.694354
cg03960090	-0.91402	2.13257	-5.76358	0.000938665	0.395346	-0.694857	PLEKHA8
cg11518610	-0.85247	-4.51996	-5.76271	0.000939443	0.395346	-0.695365	VDAC1
cg11890659	0.764567	2.19139	5.76264	0.000939504	0.395346	-0.695405
cg21182616	-0.872447	2.23234	-5.76249	0.00093964	0.395346	-0.695494	KIAA1530
cg04440686	0.969018	0.0483653	5.76097	0.000941008	0.395346	-0.696387	TBC1D20
cg19269246	0.765031	-1.86276	5.76069	0.000941258	0.395346	-0.696549
cg01010868	-0.714479	-4.19652	-5.75686	0.000944708	0.395346	-0.698795	PRKACA
cg09467433	0.831045	0.953685	5.75629	0.000945219	0.395346	-0.699127
cg24742512	-0.748848	-3.34932	-5.75604	0.000945449	0.395346	-0.699276	MICAL2
cg14761019	-0.729683	-1.15343	-5.7559	0.000945571	0.395346	-0.699356	PRDM16
cg13007822	0.847391	2.61515	5.75425	0.000947067	0.395346	-0.700327
cg00560093	0.845594	0.502522	5.75353	0.000947714	0.395346	-0.700746	KCNN3
cg04032605	-0.833453	0.377941	-5.75347	0.000947768	0.395346	-0.700781	RAPGEF5
cg14867732	0.739327	-1.04204	5.75209	0.000949016	0.395346	-0.701589	ASTN1
cg24690231	0.721441	-2.38822	5.75057	0.000950404	0.395346	-0.702487	IGSF21
cg05264133	0.957862	-2.4376	5.7502	0.00095074	0.395346	-0.702704	NSUN4
cg19070952	0.734184	-1.23494	5.75011	0.00095082	0.395346	-0.702756	DENND4A
cg10301704	-0.777387	2.22725	-5.75005	0.000950869	0.395346	-0.702788	JAKMIP2
cg14080396	-0.822756	2.61229	-5.74836	0.000952406	0.395346	-0.70378	ZBTB38
cg27592794	0.771147	-1.38319	5.74805	0.000952692	0.395346	-0.703965	CCDC109A
cg10155891	-0.834956	4.32926	-5.74756	0.000953136	0.395346	-0.704251	CBFA2T3
cg05567165	0.73742	0.356541	5.74754	0.000953158	0.395346	-0.704265	PM20D1
cg06418113	0.743182	-2.04528	5.74686	0.000953773	0.395346	-0.704662	RNF165
cg00160667	-1.63513	7.10905	-5.74595	0.000954603	0.395346	-0.705196	PTPRU
cg26897088	0.780563	-3.15109	5.74532	0.000955185	0.395346	-0.705571	ZNF565
cg17788066	0.708055	-2.2478	5.7439	0.000956476	0.395346	-0.706402
cg02084219	0.825467	-0.117602	5.74332	0.000957008	0.395346	-0.706743	HIVEP3
cg00329728	0.746565	1.185	5.7431	0.000957217	0.395346	-0.706878	GABRA5
cg07638282	0.714049	-4.23652	5.74301	0.000957297	0.395346	-0.70693	CCDC126
cg26205859	0.860282	0.276662	5.74158	0.000958606	0.395346	-0.70777	PION
cg21830222	0.725823	-1.14922	5.74106	0.000959084	0.395346	-0.708076
cg22706424	1.02142	-3.37716	5.74104	0.000959101	0.395346	-0.708087	SNRNP40
cg12808028	0.817987	-0.151427	5.7404	0.000959692	0.395346	-0.708466	ENTPD1
cg16400434	1.1952	-4.2147	5.73923	0.000960767	0.395346	-0.709155	PPME1
cg00327772	-0.724527	-0.0768546	-5.73908	0.000960902	0.395346	-0.709242	FAM164C
cg22712861	0.73698	-3.22986	5.73905	0.000960927	0.395346	-0.709257	AXL
cg24090019	-0.79138	-3.59062	-5.7376	0.000962268	0.395346	-0.710115
cg05409505	-0.763475	2.15302	-5.73746	0.000962392	0.395346	-0.710195	UNC79
cg11832534	0.830069	2.76603	5.73708	0.00096274	0.395346	-0.710418	WDR8
cg12457834	0.780129	0.101126	5.73607	0.000963678	0.395346	-0.711017	VIT
cg13884335	0.775026	0.428676	5.73569	0.000964021	0.395346	-0.711236
cg08396985	-0.702163	1.56611	-5.73531	0.000964371	0.395346	-0.71146
cg08696478	-0.710178	2.92599	-5.73353	0.000966025	0.395346	-0.712514
cg27485530	-1.14002	4.49749	-5.7331	0.000966414	0.395346	-0.712762	FASN
cg03316917	0.727448	-0.168691	5.73268	0.000966809	0.395346	-0.713014	P2RY14
cg14383403	0.725281	-0.38606	5.73224	0.000967213	0.395346	-0.713271	LINC01331
cg08290614	-0.729477	0.899829	-5.7313	0.000968083	0.395346	-0.713825	C11orf88
cg14189106	1.02655	-0.743289	5.73079	0.000968562	0.395346	-0.71413
cg22877452	0.945428	0.707832	5.72864	0.000970558	0.395346	-0.715398
cg13378013	0.70623	-0.503429	5.72786	0.000971286	0.395346	-0.715859
cg16989952	-0.926396	-0.0540317	-5.72605	0.000972971	0.395346	-0.716928
cg01043252	-0.962802	1.86582	-5.72544	0.000973538	0.395346	-0.717287
cg18408264	-0.719348	-0.774775	-5.7249	0.000974042	0.395346	-0.717606	VPS13D
cg22518052	0.863091	-4.31084	5.72486	0.000974082	0.395346	-0.717631	COX6C
cg16348325	0.941541	-2.43724	5.7246	0.00097432	0.395346	-0.717782	TSPAN14
cg12894883	0.905004	3.82159	5.7221	0.000976664	0.395346	-0.719263	PPM1F
cg08463222	-0.881672	0.857431	-5.72179	0.000976956	0.395346	-0.719447
cg13084292	0.753483	0.766796	5.7215	0.000977219	0.395346	-0.719614	LIMS1
cg03562117	-0.93536	-0.245041	-5.72114	0.000977566	0.395346	-0.719832	RALYL
cg05879380	0.951113	-4.04685	5.72103	0.000977668	0.395346	-0.719897	MICAL1
cg12974006	0.977811	1.17857	5.72038	0.000978279	0.395346	-0.720282	EIF3H
cg17044159	0.741376	0.314255	5.71995	0.000978681	0.395346	-0.720536
cg13383525	0.704663	-0.541437	5.71894	0.000979628	0.395346	-0.721132
cg06842055	0.814034	-3.80114	5.71754	0.000980945	0.395346	-0.721961
cg18612255	0.924533	-2.44647	5.71744	0.000981037	0.395346	-0.722019
cg19262563	-1.02184	-0.254243	-5.71639	0.000982031	0.395346	-0.722644	SEMA3C
cg00222601	-0.847909	-2.96733	-5.71558	0.000982794	0.395346	-0.723123	MAPK9
cg15039797	-1.07344	3.45514	-5.71477	0.000983552	0.395346	-0.723599	HIPK2
cg09278322	0.743166	0.217181	5.71442	0.000983887	0.395346	-0.723809	GCA
cg00897276	-0.827084	0.853012	-5.71426	0.000984039	0.395346	-0.723904	SRGAP3
cg00164053	-0.727226	0.881474	-5.71406	0.000984222	0.395346	-0.724019	LAMB4
cg17235179	0.977822	-0.617635	5.71406	0.000984228	0.395346	-0.724023	CNOT8
cg17249049	1.02257	1.18711	5.71385	0.000984428	0.395346	-0.724148
cg13005708	-0.881606	-4.6022	-5.71362	0.000984644	0.395346	-0.724284	FLJ45244
cg26196700	-0.832938	-3.66134	-5.71347	0.00098478	0.395346	-0.724369	SORD
cg25014172	0.914606	-0.876049	5.71345	0.000984807	0.395346	-0.724386	FOXN2
cg03199366	0.970958	-1.39499	5.71322	0.000985019	0.395346	-0.724519
cg25781627	-0.698211	-0.0453765	-5.71221	0.000985972	0.395346	-0.725115	PBX1
cg07638358	0.803238	-0.890803	5.71096	0.000987156	0.395346	-0.725857
cg00967002	0.802974	-0.0258265	5.71065	0.000987453	0.395346	-0.726042	ADAMTS12
cg27067781	0.791856	-0.550854	5.71037	0.000987721	0.395346	-0.72621	PRRT1
cg08427067	0.772464	0.594833	5.71017	0.000987908	0.395346	-0.726327
cg07211787	-0.702701	0.184559	-5.71002	0.000988053	0.395346	-0.726417
cg09557413	-0.778132	0.255352	-5.70974	0.000988314	0.395346	-0.726581	TEC
cg14823201	-0.971335	2.18876	-5.70769	0.000990267	0.395346	-0.7278
cg18803257	-0.704347	0.37567	-5.70737	0.000990571	0.395346	-0.727989	ZNF503
cg17681279	0.732709	-0.143034	5.70679	0.000991123	0.395346	-0.728334	L3MBTL4
cg06507568	-0.736491	-0.978578	-5.70543	0.000992417	0.395346	-0.72914	GPC5
cg09738429	1.17372	-3.60593	5.70532	0.000992528	0.395346	-0.729209	PYROXD1
cg00740034	-0.844829	-0.0452323	-5.70497	0.000992861	0.395346	-0.729416	LTBP1
cg15243610	0.800333	0.204772	5.70423	0.000993567	0.395346	-0.729855
cg23868068	0.810246	-1.0136	5.70361	0.000994154	0.395346	-0.730221	HTR7
cg00674311	0.852109	1.26625	5.70354	0.000994221	0.395346	-0.730262	DIP2C
cg14265429	-0.847227	0.468178	-5.70317	0.000994573	0.395346	-0.730481
cg05621191	0.771456	-0.154943	5.70303	0.000994715	0.395346	-0.730569	CTNNBL1
cg06394653	0.72264	0.0552776	5.70252	0.000995195	0.395346	-0.730867	DYNC1LI1
cg17915021	-0.801926	1.64229	-5.70194	0.000995756	0.395346	-0.731216
cg01875788	-0.749584	2.68808	-5.70192	0.000995777	0.395346	-0.731229
cg05166871	0.943763	0.141832	5.70148	0.000996196	0.395346	-0.731489	SKAP1
cg10593219	0.761518	-0.755344	5.70125	0.000996413	0.395346	-0.731623	C10orf27
cg23559038	-0.977026	-3.43214	-5.70102	0.000996638	0.395346	-0.731763	ZMAT3
cg00343518	0.72294	-3.25258	5.70071	0.000996931	0.395346	-0.731945	C10orf25
cg00758069	0.763569	-1.64451	5.70024	0.000997385	0.395346	-0.732226	NTNG1
cg15391601	0.925483	-2.38077	5.69852	0.000999032	0.395346	-0.733247	FFAR3
cg05344899	-0.702234	-0.751921	-5.69849	0.000999061	0.395346	-0.733265
cg18586585	0.916877	0.926213	5.69772	0.000999805	0.395346	-0.733725
cg17722889	1.02414	-2.65937	5.69728	0.00100023	0.395346	-0.733989	EIF5A
cg23069167	-0.853432	-3.97607	-5.69609	0.00100137	0.395346	-0.734692	PTPRG
cg25949961	0.919484	2.34633	5.69542	0.00100202	0.395346	-0.735096	AZI1
cg05206206	1.05277	-0.359885	5.69358	0.00100379	0.395346	-0.736189	FLOT2
cg05430452	0.927944	-0.316672	5.69194	0.00100538	0.395346	-0.737167
cg04402205	-0.766722	-4.1378	-5.69086	0.00100642	0.395346	-0.737807	GINS2
cg06588247	-0.741696	-4.57342	-5.69082	0.00100647	0.395346	-0.737836	TRAF3
cg10883827	0.758562	-1.11617	5.69041	0.00100687	0.395346	-0.738079	PDE4B
cg22960067	-0.70257	-3.54835	-5.69035	0.00100692	0.395346	-0.738112	ETHE1
cg24408573	0.948128	0.283204	5.69033	0.00100694	0.395346	-0.738124	NISCH
cg05298510	0.950481	1.68113	5.69023	0.00100704	0.395346	-0.738185	USP10
cg09291399	0.79813	1.93338	5.68976	0.00100749	0.395346	-0.738465	RAPGEF5
cg22899432	-0.87916	2.79652	-5.68931	0.00100793	0.395346	-0.738733	SMYD3
cg09110716	-0.804128	-1.56782	-5.68892	0.00100831	0.395346	-0.738967
cg11301253	0.755788	0.2384	5.68823	0.00100898	0.395346	-0.739381	TNFSF4
cg21037018	-0.969878	-3.92901	-5.68796	0.00100924	0.395346	-0.739538	2007-09-01
cg15966441	0.704865	1.55939	5.68547	0.00101166	0.395346	-0.741022
cg25211927	0.715113	-0.843472	5.68472	0.0010124	0.395346	-0.741473
cg15026277	0.805817	-4.08387	5.68403	0.00101307	0.395346	-0.741884	TMEM106A
cg10294063	-0.771736	1.50122	-5.68239	0.00101467	0.395346	-0.742862	SPOPL
cg25662613	-0.752023	1.42307	-5.68216	0.00101489	0.395346	-0.742999	CNTFR
cg02703598	-0.772332	0.622321	-5.68213	0.00101493	0.395346	-0.743021	TEAD1
cg02303074	0.774563	0.0172361	5.6821	0.00101496	0.395346	-0.743036	CHST12
cg08120592	0.835223	-3.20869	5.68203	0.00101503	0.395346	-0.743079	ATMIN
cg16301913	-0.722655	1.64982	-5.68105	0.00101598	0.395346	-0.743663
cg26682499	0.906766	-2.32314	5.68032	0.0010167	0.395346	-0.744103
cg17949403	-0.709341	1.76141	-5.67975	0.00101726	0.395346	-0.744443	SLC22A23
cg00747619	-0.712577	-3.71303	-5.6796	0.00101741	0.395346	-0.744532	CPPED1
cg19886655	0.891652	-0.015899	5.679	0.00101799	0.395346	-0.744888	SERPINB6
cg00267708	0.791319	0.583296	5.67896	0.00101803	0.395346	-0.744912
cg09740920	-0.777351	1.18499	-5.67826	0.00101872	0.395346	-0.745331	NFATC2
cg21018689	-0.805806	-4.17833	-5.67745	0.00101952	0.395346	-0.745817	PRKAG2
cg02695704	-1.09417	4.08132	-5.67708	0.00101988	0.395346	-0.746036	CACNA1H
cg00230381	0.873965	-0.950218	5.67637	0.00102059	0.395346	-0.746465	HAO1
cg23380216	-0.856129	-4.53851	-5.67628	0.00102067	0.395346	-0.746516	POP5
cg05558669	-0.934111	2.997	-5.67624	0.00102071	0.395346	-0.746541
cg15682473	0.830739	2.46873	5.67394	0.00102298	0.395346	-0.747918	MAP4K5
cg22994449	0.821242	-3.17673	5.67331	0.00102359	0.395346	-0.748291	EMX2
cg07201444	-0.726656	1.30779	-5.67273	0.00102417	0.395346	-0.74864	FAM114A1
cg08592614	0.749844	0.328866	5.67262	0.00102428	0.395346	-0.748704
cg20113755	0.734262	0.941351	5.67233	0.00102457	0.395346	-0.748882
cg20882194	0.755595	-1.11612	5.67057	0.00102631	0.395346	-0.749936	HPS4
cg08360207	0.737806	1.83063	5.67019	0.00102669	0.395346	-0.750164	TRABD2A
cg16259605	0.698328	-1.95618	5.67007	0.0010268	0.395346	-0.750234
cg17352830	-0.984927	3.89906	-5.66987	0.001027	0.395346	-0.750351	DOPEY2
cg07395178	0.77978	0.0490354	5.66965	0.00102722	0.395346	-0.750488
cg18291422	-0.94518	0.590919	-5.66945	0.00102741	0.395346	-0.750603
cg08449574	0.720183	-2.28545	5.66814	0.00102872	0.395346	-0.751391	LYRM1
cg22021786	0.790981	1.38172	5.66755	0.00102931	0.395346	-0.751746	WFDC8
cg25033664	0.822228	-3.15223	5.66636	0.00103049	0.395346	-0.75246	MEF2C
cg16389358	0.710102	0.350434	5.66631	0.00103054	0.395346	-0.75249	C4orf17
cg18234111	0.883381	0.373383	5.66462	0.00103223	0.395346	-0.753503	CD1D
cg13529755	-0.745881	-1.867	-5.66434	0.0010325	0.395346	-0.75367
cg24531267	-0.763606	-3.35808	-5.66416	0.00103268	0.395346	-0.753776	CEP250
cg21138486	-0.736004	1.68813	-5.6624	0.00103444	0.395346	-0.754836	HS2ST1
cg02396110	0.718703	0.163379	5.66111	0.00103573	0.395346	-0.755611	ARHGAP15
cg01119090	0.745986	-0.572417	5.66068	0.00103616	0.395346	-0.755864	LOC100506406
cg05684406	0.850389	-4.24502	5.66058	0.00103626	0.395346	-0.755924	SLC7A4
cg21999487	0.758729	-2.58649	5.65975	0.00103709	0.395346	-0.756424	GCG
cg22938535	0.808193	-0.392262	5.65958	0.00103727	0.395346	-0.75653	FNIP2
cg10085750	0.913894	-0.397597	5.65846	0.00103839	0.395346	-0.7572
cg27639094	-0.761362	-0.134007	-5.65686	0.00103999	0.395346	-0.75816
cg02065141	0.701753	4.00729	5.65641	0.00104044	0.395346	-0.758432	TUBGCP2
cg25065530	0.782524	0.0335728	5.65636	0.0010405	0.395346	-0.758462	ASGR2
cg02221143	0.831004	-4.59831	5.65599	0.00104087	0.395346	-0.758684	ERO1L
cg01804934	0.804613	-1.06137	5.65367	0.00104321	0.395346	-0.760082	HLA
cg16514052	-0.863876	-0.0445271	-5.65256	0.00104433	0.395346	-0.760751
cg19564590	0.709465	0.0668879	5.65247	0.00104442	0.395346	-0.760801	RERE
cg14640592	0.79655	-0.946856	5.65099	0.00104592	0.395346	-0.761695	PPFIA4
cg16141702	-0.781674	1.53677	-5.6497	0.00104722	0.395346	-0.762471	UBE3A
cg20405821	-0.761482	1.77329	-5.6492	0.00104773	0.395346	-0.76277	SLC35A5
cg18256756	0.979819	-0.495755	5.64777	0.00104918	0.395346	-0.763635	NRGN
cg20688651	0.822731	0.307049	5.64772	0.00104923	0.395346	-0.763662	HMGA2
cg08068061	-0.756921	-4.30231	-5.64722	0.00104973	0.395346	-0.763961	DAZAP2
cg02508830	0.801794	-1.09148	5.64704	0.00104992	0.395346	-0.76407	FBXL13
cg17314507	-0.74653	0.606624	-5.64689	0.00105008	0.395346	-0.764165
cg22587186	0.827323	-0.291444	5.64526	0.00105173	0.395346	-0.765146	LOC101927640
cg02547138	0.844338	-4.23627	5.64442	0.00105259	0.395346	-0.765652	RCE1
cg07252122	-0.725519	0.195057	-5.64318	0.00105386	0.395346	-0.766402	KIAA0586
cg00275686	0.800007	-1.0414	5.64308	0.00105396	0.395346	-0.76646	NINJ2
cg01940593	0.761871	0.365559	5.64251	0.00105454	0.395346	-0.766805
cg06985578	-0.8383	-3.7725	-5.64178	0.00105529	0.395346	-0.767246	AIFM3
cg03128167	-0.740961	0.6708	-5.64084	0.00105624	0.395346	-0.76781	INS
cg24858140	0.951669	-4.47099	5.64018	0.00105692	0.395346	-0.768211	MTHFS
cg17230356	0.745654	1.26504	5.64007	0.00105703	0.395346	-0.768276	SEC14L1
cg05433889	-0.739837	2.58595	-5.63965	0.00105747	0.395346	-0.768531
cg10066163	0.843858	-1.24901	5.63873	0.00105841	0.395346	-0.769085	YAE1D1
cg23238168	0.738403	-0.320891	5.6369	0.00106029	0.395346	-0.770191	SEC14L1
cg07823492	0.839038	3.84667	5.63601	0.0010612	0.395346	-0.770729	HOXB1
cg12022722	0.748466	-0.175797	5.63587	0.00106134	0.395346	-0.77081
cg13637886	0.707707	1.2751	5.63573	0.00106149	0.395346	-0.770899	DNAJC12
cg12669464	0.794889	0.849976	5.63543	0.0010618	0.395346	-0.77108
cg21267497	0.785937	0.0194932	5.63411	0.00106316	0.395346	-0.771877	IMMP2L
cg16138158	0.711179	-2.60173	5.63405	0.00106322	0.395346	-0.771913	C12orf65
cg11445122	0.811671	-4.61782	5.63347	0.00106382	0.395346	-0.772266	CHP
cg23175406	0.925898	-0.605326	5.63319	0.00106411	0.395346	-0.772434	ANKS1A
cg05669873	-0.776841	-4.35585	-5.63318	0.00106411	0.395346	-0.772437	GORASP1
cg09981220	0.786581	-0.470958	5.63291	0.0010644	0.395346	-0.772604	POU2F1
cg06242562	-0.742928	0.109815	-5.6318	0.00106555	0.395346	-0.773276
cg26862148	0.703142	-4.70289	5.63114	0.00106623	0.395346	-0.773676	METTL9
cg04573260	0.831494	-1.8322	5.63109	0.00106628	0.395346	-0.773702	NTPCR
cg25664606	0.699414	-0.522091	5.63106	0.00106631	0.395346	-0.773724	PACSIN2
cg10719338	0.749698	-0.0315512	5.63038	0.00106701	0.395346	-0.774134	HAVCR2
cg13671919	0.842939	-3.31583	5.63026	0.00106714	0.395346	-0.774205	LOC642597
cg01590844	0.882985	-4.18698	5.63019	0.00106721	0.395346	-0.774248	XRCC2
cg10495012	0.704741	1.46667	5.62999	0.00106742	0.395346	-0.77437	CLDN10
cg18118738	0.692885	0.287041	5.62986	0.00106755	0.395346	-0.774447	UHRF1BP1
ch.5.2564734R	0.70555	-3.20554	5.62955	0.00106788	0.395346	-0.774638	SIL1
cg04982834	0.74395	0.110204	5.62936	0.00106807	0.395346	-0.774754	EVI5
cg13617964	0.754834	-2.46466	5.62932	0.00106811	0.395346	-0.774774	BATF2
cg04876252	0.693899	0.63483	5.62872	0.00106874	0.395346	-0.775139	CKS2
cg11955974	-0.69119	0.892439	-5.6279	0.00106958	0.395346	-0.775633
cg06731350	-0.80513	0.768807	-5.62783	0.00106966	0.395346	-0.775678	PAPPA
cg14575594	0.803103	0.394328	5.62772	0.00106977	0.395346	-0.775745
cg22971216	0.717165	-1.77109	5.6275	0.00107	0.395346	-0.775879
cg05685198	0.755948	-0.363562	5.62724	0.00107027	0.395346	-0.776037
cg02870573	-1.13937	-3.88525	-5.62719	0.00107032	0.395346	-0.776065
cg14062772	-0.942342	-0.202714	-5.62715	0.00107036	0.395346	-0.776089	SLC44A5
cg23224396	0.800871	-2.1578	5.62707	0.00107045	0.395346	-0.776137	SAMD4A
cg01869007	0.69379	-0.336981	5.62667	0.00107086	0.395346	-0.77638	LOC100130298
cg01126010	0.716251	1.94972	5.626	0.00107156	0.395346	-0.776785	C9orf72
cg18496841	0.690943	3.3915	5.62588	0.00107169	0.395346	-0.776859	DLGAP2
cg06423425	-0.905867	1.88445	-5.6258	0.00107177	0.395346	-0.776907	LFNG
cg13345726	-0.709663	0.432489	-5.62553	0.00107205	0.395346	-0.77707
cg18728451	0.73048	0.645993	5.62351	0.00107415	0.395346	-0.778295	SMURF1
cg14221636	-0.726951	2.36926	-5.62228	0.00107544	0.395346	-0.779041	TSSC1
cg12518485	0.767813	1.51228	5.62131	0.00107645	0.395346	-0.77963	TRIM2
cg22707438	0.700794	-1.06035	5.62051	0.00107728	0.395346	-0.780111	DGKZ
cg02455703	0.914094	3.7124	5.62035	0.00107746	0.395346	-0.780212	ABHD8
cg15629235	-0.864318	1.94026	-5.62027	0.00107754	0.395346	-0.78026	CARS2
cg08019798	-0.692948	-0.447876	-5.61886	0.00107902	0.395346	-0.781115	SNTG2
cg11697712	0.687511	0.509935	5.61849	0.0010794	0.395346	-0.781339	MIR4442
cg14508231	0.697717	-0.841523	5.61816	0.00107975	0.395346	-0.781542	FRMD4A
cg20379728	0.885904	-3.82198	5.6177	0.00108023	0.395346	-0.78182	RNF14
cg18196025	0.693086	1.02928	5.61723	0.00108072	0.395346	-0.782104
cg01540844	-1.07675	-0.520334	-5.61645	0.00108154	0.395346	-0.782575	CTB
cg07624639	0.705586	-3.59142	5.61533	0.00108272	0.395346	-0.783256	PDX1
cg05942964	0.777937	-0.489233	5.61445	0.00108364	0.395346	-0.783789
cg04372457	-0.740922	-2.26174	-5.61428	0.00108383	0.395346	-0.783896	PTPRO
cg24692254	0.693271	-2.30601	5.61411	0.00108401	0.395346	-0.784002	RNF160
cg08801007	0.705676	-0.264843	5.61388	0.00108425	0.395346	-0.784139	NID1
cg02281533	0.724319	0.299268	5.61386	0.00108427	0.395346	-0.78415	FCHSD2
cg18339838	-0.825427	-3.65523	-5.61351	0.00108464	0.395346	-0.784367	THAP5
cg24106155	-0.788911	2.8507	-5.61302	0.00108515	0.395346	-0.784659
cg09101930	-0.844486	-1.78841	-5.61232	0.0010859	0.395346	-0.785087
cg04841442	0.70119	-1.97238	5.61199	0.00108625	0.395346	-0.785289	ACSS2
cg18086643	0.934997	-1.57618	5.61191	0.00108633	0.395346	-0.785335
cg01280327	0.735841	0.104195	5.61191	0.00108633	0.395346	-0.785335
cg26912029	0.748828	0.0869735	5.6107	0.00108761	0.395346	-0.786073	DSN1
cg22586577	0.76327	-0.363455	5.61069	0.00108762	0.395346	-0.786078
cg02118370	0.686439	0.723492	5.61008	0.00108826	0.395346	-0.786448
cg11538242	0.685655	-0.415149	5.60979	0.00108857	0.395346	-0.786626
cg10577375	0.695401	0.130846	5.60973	0.00108863	0.395346	-0.786659	ACTR3C
cg19999161	-0.844767	-0.101277	-5.6094	0.00108898	0.395346	-0.786861	HOXA3
cg27194467	-0.739767	-2.32927	-5.60898	0.00108943	0.395346	-0.787119	YIPF2
cg00239577	0.821215	2.95353	5.60855	0.00108989	0.395346	-0.78738	EEF1E1
cg13944018	0.787717	-1.10864	5.60852	0.00108992	0.395346	-0.7874
cg24039081	0.746091	-1.01407	5.60822	0.00109024	0.395346	-0.787581
cg27086024	-0.76757	-3.57569	-5.60738	0.00109113	0.395346	-0.788093	TMEM229B
cg15042246	0.796896	-4.41094	5.60706	0.00109147	0.395346	-0.788286	CA2
cg03069507	0.773842	0.0451329	5.60656	0.001092	0.395346	-0.788591
cg03492101	0.706665	-0.585653	5.60646	0.00109211	0.395346	-0.788654	PDSS2
cg18746376	0.808396	-1.28038	5.60611	0.00109247	0.395346	-0.788862
cg01118224	-0.916866	-4.47197	-5.60534	0.00109329	0.395346	-0.789333	ADAM17
cg19087760	0.700484	0.052336	5.60485	0.00109382	0.395346	-0.789634
cg12964792	0.76445	-0.957145	5.60473	0.00109394	0.395346	-0.789705
cg23098236	0.710867	-0.360493	5.60397	0.00109475	0.395346	-0.790166	UBE2K
cg17789193	0.688384	-0.299405	5.60377	0.00109496	0.395346	-0.790287
cg22801980	-0.828233	0.656947	-5.60274	0.00109606	0.395346	-0.790915	HNRNPH1
cg04528217	0.958367	-4.64841	5.60124	0.00109767	0.395346	-0.791831	PPT2
cg11306767	0.716603	-0.248851	5.6001	0.00109888	0.395346	-0.792526	GLRX
cg17004653	0.795752	-0.472633	5.59987	0.00109914	0.395346	-0.792669	TCERG1L
cg14363105	0.708839	-2.13855	5.59964	0.00109938	0.395346	-0.792807	ACKR2
cg17933838	-0.835032	-3.8078	-5.59837	0.00110074	0.395346	-0.79358	ATAD2B
cg12605353	0.758564	-0.14781	5.59837	0.00110074	0.395346	-0.793583
cg19359929	-0.747345	-4.68294	-5.5982	0.00110092	0.395346	-0.793683	TPRG1L
cg24322333	-0.94311	-2.81367	-5.59657	0.00110267	0.395346	-0.79468	AKAP12
cg16867466	-0.879551	0.638007	-5.59581	0.00110349	0.395346	-0.795142	LINC00536
cg13843325	0.714037	0.264248	5.59472	0.00110466	0.395346	-0.795809	DIS3L2
cg14488547	0.789471	-3.06884	5.59376	0.0011057	0.395346	-0.796396
cg07362060	0.713237	-1.04345	5.593	0.00110652	0.395346	-0.796862	LPIN1
cg17368726	0.953663	2.0536	5.59253	0.00110702	0.395346	-0.797146
cg16189722	-0.730706	-3.92151	-5.5922	0.00110738	0.395346	-0.797348	RFC2
cg07957582	-0.832847	-4.52318	-5.59177	0.00110784	0.395346	-0.797611	RIF1
cg20761860	-0.83001	-3.92766	-5.59155	0.00110808	0.395346	-0.797747
cg07787599	0.705997	-4.98544	5.5913	0.00110835	0.395346	-0.797899	INTS6
cg01177167	0.860642	-0.84884	5.59128	0.00110837	0.395346	-0.797908
cg05167251	0.7122	-2.71258	5.59109	0.00110858	0.395346	-0.798028	HOXD9
cg11193354	0.85162	-0.68273	5.5909	0.00110878	0.395346	-0.798144	USP10
cg07871859	-0.789556	0.497101	-5.59087	0.00110881	0.395346	-0.798161
cg27444751	-0.759645	0.770254	-5.58896	0.00111088	0.395346	-0.799327	PRDM16
cg18211066	0.686832	-1.56176	5.58848	0.00111141	0.395346	-0.799624
cg22322798	-0.86958	-2.35825	-5.58842	0.00111146	0.395346	-0.799656	DHX34
cg05315321	0.685556	-3.0698	5.58836	0.00111153	0.395346	-0.799695	RAD51L1
cg04611049	-0.88819	-4.12429	-5.58822	0.00111168	0.395346	-0.799779	CAMK4
cg24134261	0.722098	-0.136976	5.5881	0.00111182	0.395346	-0.799857	RASGRP3
cg01982849	-0.840786	1.55157	-5.58756	0.0011124	0.395346	-0.800185
cg01590416	-0.687131	-3.24323	-5.58721	0.00111278	0.395346	-0.800401	ZNF287
cg18800192	-0.752265	-3.5632	-5.58625	0.00111382	0.395346	-0.800983	ARHGEF1
cg26435572	0.709073	-3.07655	5.58551	0.00111463	0.395346	-0.801441	HOXA11AS
cg18507018	0.860289	1.28463	5.58527	0.00111488	0.395346	-0.801583	TMEM55A
cg00025354	0.745606	-1.25303	5.58388	0.0011164	0.395346	-0.802436	SIPA1L3
cg20671304	0.759153	0.402852	5.58309	0.00111726	0.395346	-0.802919	CYTH1
cg04331604	0.748625	2.17885	5.58285	0.00111753	0.395346	-0.80307
cg08222626	0.939062	-2.00334	5.58161	0.00111887	0.395346	-0.803825	RNF216
cg09997395	0.824844	0.329177	5.58148	0.00111902	0.395346	-0.803905	MCF2L2
cg19751897	1.03856	-4.69927	5.58118	0.00111935	0.395346	-0.804092	TXNDC12
cg26503179	0.690148	0.0254877	5.58031	0.0011203	0.395346	-0.804622
cg04084401	-0.692085	-4.26237	-5.58024	0.00112038	0.395346	-0.804667	RCOR3
cg06103746	0.722952	-2.86032	5.57934	0.00112136	0.395346	-0.805218	DLC1
cg08462942	0.682752	4.4966	5.57864	0.00112212	0.395346	-0.805644	ATG4B
cg18515405	-0.694231	-0.0212373	-5.57776	0.00112309	0.395346	-0.806183	PLET1
cg24597617	0.968171	2.51686	5.57753	0.00112335	0.395346	-0.80633	PSD3
[truncated: 18,140 more rows]

## Sheet: S6 Blood_DMRs
Table S6| Differentially methylated regions (DMRs) in blood post vs pre bariatric surgery
[truncated: 9,268 more rows]

[truncated: 6 more sheets: S7 SAT_DMRs, S8 OVAT_DMRs, S9 overlapping DMRs, S10 GO cross-tissue DMRs, S11 GO tissue-specific DMRs, S12 validated blood DMRs]
